# Supplementary material for: The Effect of Bright Light Treatment on Rest–Activity Rhythms in People with Dementia: A 24-Week Cluster Randomized Controlled Trial
Source: Clocks Sleep. 2021 Sep 13;3(3):449–64. doi: 10.3390/clockssleep3030032 (PMC8482074; doi:10.3390/clockssleep3030032)
Supplement: Supplementary file 1 [file clockssleep-03-00032-s001.zip]

Archive with 3 entries (3 files):
- Table S1.pdf
- Table S2.xlsx
- Table S3.pdf
