# Supplementary material for: The Effect of Bright Light Treatment on Rest–Activity Rhythms in People with Dementia: A 24-Week Cluster Randomized Controlled Trial
Source: Clocks Sleep. 2021 Sep 13;3(3):449–64. doi: 10.3390/clockssleep3030032 (PMC8482074; doi:10.3390/clockssleep3030032)
Supplement: Supplementary file 1 [file clockssleep-03-00032-s001.zip › Table S2.xlsx]

## Sheet: Sheet1
Table S2. Spectral power distributions for participating dementia units.
nm	Control_NH7back	Control_NH7right	Control_NH7left	Control_NH7window		Control_NH3back	Control_NH3right	Control_NH3left	Control_NH3window		Control_NH2back	Control_NH2right	Control_NH2left	Control_NH2window		Control_NH4back	Control_NH4right	Control_NH4left	Control_NH4window		Intervention_NH1back	Intervention_NH1right	Intervention_NH1left	Intervention_NH1window		Intervention_NH5back	Intervention_NH5right	Intervention_NH5left	Intervention_NH5window		Intervention_NH6back	Intervention_NH6right	Intervention_NH6left	Intervention_NH6window		Intervention_NH8back	Intervention_NH8right	Intervention_NH8left	Intervention_NH8window
380	0.031972	0.0262368	0.0325165	0.0324966		0.00747152	0.0138911	0.00666673	0.0111173		0.00409008	0.00372895	0.00753074	0.0176435		0.0109776	0.0286528	0.0356185	0.117841		0.0301966	0.0300808	0.00942984	0.0414332		0.00421178	0.00674401	0.00949614	0.0283986		0.0263326	0.0321688	0.0274179	0.0756366		0.0157596	0.0282287	0.0404187	0.051767
381	0.0315887	0.0262787	0.0327005	0.0323261		0.00778101	0.0138831	0.00691613	0.0108961		0.00439632	0.00384472	0.00764486	0.0178088		0.0107199	0.0295763	0.0361188	0.118049		0.0301647	0.0312077	0.00864966	0.0436466		0.00424436	0.00662874	0.010559	0.0297971		0.0267595	0.0328128	0.0275727	0.0826432		0.0167632	0.0281019	0.0412649	0.0524896
382	0.0311107	0.0263446	0.0329156	0.0321142		0.00814103	0.0138664	0.00715796	0.0106181		0.00477489	0.00395935	0.00781777	0.0180045		0.010392	0.0305727	0.0365982	0.118197		0.0301713	0.032382	0.00786963	0.0458321		0.00419832	0.00641627	0.0116881	0.0311696		0.0272897	0.0334935	0.027627	0.0898064		0.0178799	0.0278221	0.0421454	0.0531761
383	0.0308611	0.0259865	0.0329744	0.0316262		0.00808058	0.0134477	0.00698909	0.0106878		0.00520266	0.0038021	0.0077004	0.0180492		0.0104068	0.0308787	0.0369784	0.11879		0.0303651	0.0315611	0.00578676	0.0495219		0.00372974	0.00575143	0.0122485	0.0311318		0.0284522	0.0347377	0.0275653	0.0968546		0.0183981	0.0285286	0.0426169	0.0541418
384	0.0307781	0.0253191	0.032919	0.0309369		0.00771336	0.0127357	0.00652056	0.0110113		0.00566635	0.00344649	0.00737126	0.0179835		0.0106716	0.0306811	0.0372863	0.119708		0.0306955	0.0292845	0.00275335	0.0543094		0.00295288	0.00475657	0.0123939	0.030065		0.0300759	0.0363932	0.0274188	0.103819		0.0184797	0.0299547	0.04279	0.0553111
385	0.0305492	0.02476	0.0327175	0.0300469		0.0073843	0.0122572	0.00610026	0.0111654		0.00601622	0.0032284	0.0071746	0.0180104		0.0108179	0.0308205	0.0378155	0.121386		0.0307825	0.0269673	0.000264475	0.0601134		0.00250261	0.00429888	0.0125312	0.0296319		0.0312787	0.0377563	0.0276541	0.110721		0.0185582	0.03094	0.0433373	0.0570913
386	0.0298378	0.0245588	0.0320333	0.0284936		0.00718135	0.0125509	0.00583932	0.0107597		0.00598986	0.00346491	0.00741589	0.0183433		0.0105724	0.0320737	0.0390765	0.125572		0.0300655	0.0245154	0.000424341	0.0692777		0.00313195	0.00561695	0.012642	0.0312937		0.03109	0.038153	0.0291509	0.117415		0.0186264	0.0304682	0.0451219	0.0608909
387	0.0291263	0.0243575	0.031349	0.0269403		0.00697841	0.0128445	0.00557839	0.010354		0.0059635	0.00370143	0.00765717	0.0186762		0.010327	0.0333268	0.0403374	0.129759		0.0293484	0.0220636	0.00111316	0.0784421		0.00376129	0.00693502	0.0127527	0.0329555		0.0309014	0.0385497	0.0306477	0.12411		0.0186947	0.0299964	0.0469064	0.0646906
388	0.0281399	0.0234738	0.030446	0.0264892		0.00677024	0.0119587	0.00582879	0.0103717		0.00575908	0.00361991	0.00770735	0.0189722		0.0115285	0.0339987	0.0414015	0.133673		0.0279157	0.0199369	0.00430905	0.0843948		0.00415565	0.00646202	0.0131307	0.0340998		0.0319136	0.0411299	0.030554	0.129356		0.0190484	0.0304877	0.0467532	0.0667419
389	0.0271189	0.0225046	0.0295156	0.0261763		0.00656141	0.010925	0.00614326	0.0104423		0.00553235	0.00349854	0.00773358	0.0192636		0.0129113	0.0345976	0.0424409	0.137554		0.0263933	0.0178509	0.00781907	0.0899451		0.00452057	0.00576461	0.0135421	0.0351792		0.0330762	0.0439836	0.0302611	0.13442		0.0194378	0.0310998	0.0463573	0.0685742
390	0.026496	0.0217438	0.0285811	0.0257592		0.00651005	0.0104038	0.00613175	0.0100631		0.00538567	0.00350094	0.00772953	0.01942		0.0134186	0.0355381	0.0435129	0.140986		0.0258683	0.0167372	0.0103294	0.0966486		0.00393521	0.00559187	0.0137272	0.0362861		0.0333551	0.0446708	0.0299932	0.139372		0.0198325	0.0310882	0.0471889	0.0698624
391	0.026202	0.0211554	0.0276433	0.0252561		0.00658887	0.0103061	0.00585076	0.0093121		0.00530515	0.00360568	0.00770043	0.0194648		0.013202	0.036761	0.0446118	0.144049		0.0261679	0.0164274	0.0120132	0.104305		0.00256424	0.00585287	0.0137252	0.0374158		0.0329034	0.0435668	0.0297461	0.144232		0.0202314	0.0305611	0.0490353	0.0707008
392	0.0257561	0.020594	0.0269606	0.0247369		0.00662722	0.0100943	0.00559985	0.00875847		0.00522397	0.00363407	0.00762779	0.0194766		0.0130181	0.0379538	0.04576	0.14741		0.0259854	0.0155183	0.0142567	0.112876		0.00167564	0.00606765	0.0138468	0.038633		0.0325637	0.0428889	0.029951	0.149146		0.0204269	0.0301975	0.0501812	0.0716034
393	0.0247334	0.0201349	0.0272459	0.0241562		0.00651203	0.00945008	0.00546311	0.00895364		0.00514026	0.00337291	0.00738994	0.0193628		0.012958	0.0390331	0.0470951	0.151904		0.0239742	0.0123357	0.0186231	0.124912		0.00261669	0.00610709	0.0144367	0.0401823		0.0326486	0.0438273	0.0318703	0.154272		0.0198505	0.0304536	0.0486696	0.0727494
394	0.0237106	0.0196758	0.0275312	0.0235755		0.00639685	0.00880583	0.00532636	0.00914881		0.00505656	0.00311175	0.0071521	0.0192491		0.012898	0.0401124	0.0484303	0.156397		0.0219629	0.00915313	0.0229895	0.136948		0.00355774	0.00614653	0.0150267	0.0417316		0.0327334	0.0447656	0.0337897	0.159397		0.0192742	0.0307098	0.0471579	0.0738955
395	0.0244395	0.0201888	0.0268564	0.0239871		0.00672707	0.00959922	0.00597091	0.00959508		0.00528813	0.0036415	0.00740167	0.0204644		0.01438	0.0441166	0.0535098	0.167892		0.0196864	0.00396104	0.0297132	0.153664		0.00448442	0.00671316	0.0167114	0.0450804		0.033648	0.0480103	0.035466	0.168861		0.0215568	0.0326874	0.051459	0.0789007
396	0.0254248	0.0208441	0.0260412	0.0245438		0.00712249	0.0106031	0.00672985	0.0100781		0.00556586	0.00428705	0.0077226	0.0218742		0.0160877	0.0485491	0.0591376	0.180412		0.017371	0.00152524	0.036782	0.171066		0.005409	0.00735696	0.0185565	0.0486927		0.0346841	0.0515926	0.0371068	0.178961		0.0242579	0.0349171	0.056611	0.084471
397	0.0281449	0.0228594	0.0282983	0.0266815		0.00818495	0.0123077	0.0076016	0.011383		0.00596783	0.00457407	0.00808074	0.0231644		0.0183584	0.0534631	0.0652734	0.194997		0.0156199	0.00561883	0.043495	0.191083		0.00607892	0.0080433	0.0200977	0.0526307		0.0366157	0.0541901	0.0387199	0.191365		0.0264311	0.0375586	0.0608851	0.0908627
398	0.0323519	0.0260404	0.033189	0.0301742		0.00981915	0.014613	0.00857006	0.0133925		0.00647628	0.00455376	0.00847077	0.024352		0.0211117	0.0587898	0.0718448	0.211352		0.0143524	0.00851866	0.0499031	0.213344		0.00653055	0.00876609	0.0213784	0.0568478		0.0393149	0.0559435	0.0403093	0.205744		0.0281518	0.0405533	0.0644067	0.0979585
399	0.0442291	0.0353682	0.0450529	0.0399412		0.0147028	0.0216326	0.011843	0.0193847		0.00747889	0.00466553	0.00964523	0.0261883		0.0262144	0.0669962	0.0809172	0.229422		0.0130134	0.0120926	0.0564474	0.234806		0.00690371	0.00958891	0.0228572	0.0608737		0.0422111	0.05808	0.0420737	0.220159		0.0300632	0.0434911	0.0682007	0.105093
400	0.0854602	0.0682195	0.0836033	0.0737199		0.0320221	0.0466937	0.0239354	0.0406192		0.0103726	0.00528277	0.0138217	0.0305066		0.040308	0.0862236	0.099561	0.254052		0.0114008	0.0182466	0.0635128	0.253215		0.00697656	0.0107946	0.0250935	0.0641676		0.045861	0.0616825	0.0445079	0.234706		0.0327044	0.0462112	0.0730377	0.112376
401	0.126691	0.101071	0.122154	0.107499		0.0493414	0.0717549	0.0360277	0.0618538		0.0132664	0.00590002	0.0179981	0.0348249		0.0544016	0.105451	0.118205	0.278682		0.00978821	0.0244005	0.0705783	0.271625		0.00704941	0.0120002	0.0273299	0.0674615		0.0495109	0.0652851	0.0469421	0.249254		0.0353456	0.0489313	0.0778746	0.119659
402	0.151481	0.122283	0.146874	0.129519		0.0607021	0.0885397	0.0441008	0.0766076		0.0154454	0.00640319	0.0210442	0.0380398		0.0633796	0.119183	0.132235	0.29827		0.00742287	0.0278585	0.0773211	0.288813		0.00812006	0.0127797	0.0295741	0.0720784		0.0528386	0.0684188	0.0512431	0.261408		0.036787	0.0514152	0.0829529	0.1263
403	0.173995	0.141885	0.169682	0.149912		0.0712385	0.104179	0.0516178	0.0904649		0.0175255	0.00689059	0.0239339	0.041102		0.0716499	0.132155	0.145627	0.31716		0.00495338	0.0309435	0.0840194	0.305833		0.00932876	0.0135002	0.0318195	0.0768783		0.0561217	0.0714876	0.0558023	0.273231		0.0380624	0.0538663	0.0880647	0.132853
404	0.1869	0.152631	0.182201	0.161422		0.0771499	0.113107	0.0558284	0.0983081		0.0186821	0.00709465	0.0255008	0.043227		0.0776579	0.141242	0.155251	0.332062		0.0026938	0.0348812	0.0900559	0.319749		0.0100259	0.0144766	0.0333363	0.0803102		0.0586516	0.0748112	0.0594012	0.283029		0.040119	0.0564807	0.0921635	0.137725
405	0.192016	0.1562	0.186383	0.165733		0.0793136	0.116595	0.0573598	0.101278		0.0190904	0.0070691	0.025996	0.0445924		0.0818328	0.147179	0.161821	0.343732		0.00060429	0.0395098	0.0955562	0.331152		0.0103085	0.0156604	0.0342629	0.0826337		0.0605711	0.0783413	0.0622218	0.291188		0.0428088	0.0592273	0.0954416	0.141236
406	0.194658	0.157935	0.188494	0.168067		0.0805398	0.118597	0.0581887	0.103024		0.0193488	0.0071235	0.0264361	0.0457056		0.085179	0.152095	0.16743	0.354069		0.00185815	0.0444262	0.101226	0.342797		0.0107871	0.0168203	0.0352877	0.0848531		0.0625311	0.0818129	0.0650003	0.298721		0.0454488	0.0619841	0.0987602	0.144643
407	0.188968	0.153491	0.183633	0.163743		0.0786093	0.115596	0.0566519	0.100646		0.0191025	0.00744707	0.0266906	0.0459694		0.0857346	0.153571	0.169804	0.359919		0.00557632	0.0503117	0.107469	0.355258		0.0119257	0.0179001	0.0366435	0.0867223		0.0646275	0.0850873	0.067637	0.304151		0.0479211	0.0647754	0.102216	0.147704
408	0.183278	0.149048	0.178772	0.159419		0.0766788	0.112596	0.0551151	0.0982693		0.0188561	0.00777065	0.0269451	0.0462332		0.0862902	0.155048	0.172178	0.36577		0.00929449	0.0561972	0.113711	0.367719		0.0130643	0.0189799	0.0379994	0.0885914		0.0667239	0.0883618	0.0702737	0.30958		0.0503935	0.0675668	0.105671	0.150764
409	0.149658	0.121819	0.146453	0.132292		0.0625813	0.0919313	0.0455435	0.0814691		0.0166216	0.00771638	0.0241779	0.0445631		0.0797075	0.148333	0.167212	0.367497		0.0153749	0.0636315	0.12154	0.384145		0.014386	0.0203993	0.0397837	0.0913391		0.0694565	0.0911285	0.0736705	0.314035		0.0548522	0.0719821	0.110074	0.155744
410	0.113216	0.0922894	0.111361	0.102862		0.0472552	0.0694832	0.0351606	0.0632125		0.0141863	0.00762396	0.0211055	0.0426976		0.072404	0.14079	0.161505	0.368808		0.0216939	0.0712222	0.12953	0.400972		0.0157261	0.0218531	0.0416113	0.0941755		0.0722532	0.093844	0.077144	0.318391		0.0595114	0.0765615	0.114572	0.160919
411	0.0844479	0.0689505	0.0836776	0.078807		0.034508	0.0508067	0.0266902	0.0477556		0.0126716	0.00755184	0.0184478	0.0412044		0.0667554	0.135144	0.157161	0.370884		0.0282118	0.0797282	0.137727	0.417362		0.0173726	0.0235706	0.0433542	0.0970181		0.0753465	0.097643	0.081103	0.32486		0.0638038	0.080752	0.119643	0.166123
412	0.0610038	0.0499076	0.0611344	0.0584822		0.0235505	0.0347475	0.0195471	0.0342417		0.0117959	0.00749382	0.0160779	0.0399695		0.0622551	0.130814	0.153761	0.373491		0.0348676	0.0888693	0.146067	0.43345		0.0192318	0.0254713	0.0450382	0.0998651		0.0786455	0.102194	0.0853989	0.332796		0.0678415	0.0846726	0.125112	0.171347
413	0.0428648	0.0350899	0.0437882	0.0427885		0.0152614	0.0226132	0.014061	0.0240887		0.0111174	0.00751799	0.0144111	0.0391179		0.0593594	0.1282	0.151825	0.376474		0.0424569	0.0988817	0.155143	0.449742		0.0213479	0.0278332	0.0474998	0.103305		0.0828719	0.107496	0.0910041	0.340941		0.0724197	0.089418	0.130707	0.176608
414	0.0387004	0.0314017	0.0401318	0.0392942		0.0140015	0.0208176	0.0129396	0.0227892		0.0109584	0.00775863	0.0145961	0.0392762		0.0606906	0.130107	0.153742	0.380447		0.0525049	0.111189	0.166161	0.466575		0.0241407	0.0314103	0.0520098	0.108306		0.0895414	0.114777	0.100059	0.34964		0.0784215	0.0963359	0.136635	0.181965
415	0.034536	0.0277136	0.0364754	0.0357998		0.0127417	0.0190219	0.0118183	0.0214897		0.0107995	0.00799928	0.0147811	0.0394345		0.0620218	0.132013	0.155659	0.384419		0.0625528	0.123497	0.177179	0.483408		0.0269335	0.0349875	0.0565198	0.113307		0.0962108	0.122059	0.109113	0.358339		0.0844233	0.103254	0.142563	0.187322
416	0.0341831	0.0272523	0.0351629	0.0352447		0.0121598	0.0183757	0.0115133	0.0211455		0.010987	0.00850459	0.015434	0.0394491		0.0635413	0.134211	0.158084	0.387049		0.0748487	0.138341	0.188528	0.499189		0.0303898	0.0384816	0.0596606	0.116739		0.104543	0.12806	0.117004	0.368223		0.0913467	0.110293	0.151553	0.192897
417	0.0339774	0.0269156	0.0339409	0.0348031		0.0116041	0.0177737	0.0112398	0.0208382		0.011188	0.00902012	0.016105	0.0394582		0.065068	0.136421	0.160529	0.389626		0.0872313	0.153283	0.199889	0.51493		0.0338717	0.0419724	0.0627486	0.120111		0.112939	0.134011	0.124851	0.378152		0.0983058	0.117337	0.160661	0.198481
418	0.0341495	0.0270813	0.0339078	0.0348623		0.0117484	0.0176949	0.0112396	0.0209283		0.0115411	0.00941881	0.0166991	0.0399107		0.0669266	0.13846	0.1632	0.392128		0.102059	0.171247	0.213746	0.533759		0.0383952	0.046653	0.0673692	0.124719		0.122398	0.144244	0.134973	0.389277		0.107687	0.127319	0.171196	0.206268
419	0.0345221	0.0275136	0.0345055	0.0351872		0.012264	0.0178935	0.0113844	0.0212293		0.011975	0.00975552	0.0172524	0.0405983		0.0689612	0.140408	0.165991	0.39459		0.118185	0.190813	0.228927	0.554229		0.0434714	0.0519647	0.0728031	0.129984		0.132421	0.156747	0.146301	0.401037		0.118353	0.13886	0.182489	0.215225
420	0.0348871	0.0278172	0.035239	0.0354773		0.0127339	0.0182789	0.0116626	0.0215441		0.01245	0.0100939	0.0179016	0.0412915		0.0706654	0.142101	0.168431	0.396517		0.136306	0.212088	0.245339	0.575324		0.049017	0.0582176	0.0786857	0.135963		0.143644	0.169463	0.159027	0.414098		0.129709	0.151446	0.194709	0.224831
421	0.0352378	0.0278785	0.0362283	0.0357016		0.0131178	0.0190163	0.0121919	0.0218848		0.0130026	0.0104353	0.0187314	0.0419951		0.0717471	0.143315	0.170212	0.397436		0.158184	0.23658	0.264073	0.597602		0.055447	0.0662434	0.0854139	0.143288		0.157126	0.182576	0.174384	0.429613		0.142368	0.166003	0.208676	0.235658
422	0.0356361	0.0279699	0.037211	0.0359634		0.0135295	0.0197615	0.0126971	0.0222546		0.0135643	0.0107925	0.0195593	0.0426722		0.0728851	0.144536	0.171998	0.398369		0.180295	0.261289	0.28299	0.620007		0.0619545	0.0743261	0.092237	0.150698		0.170955	0.195971	0.189873	0.445316		0.155221	0.180735	0.22282	0.246611
423	0.0370917	0.0287274	0.0380459	0.0370562		0.0145584	0.020679	0.0126676	0.0232681		0.0143267	0.0114966	0.0203474	0.0427616		0.0752723	0.145912	0.173896	0.399597		0.207573	0.290818	0.305964	0.645265		0.070181	0.0836706	0.101164	0.160021		0.192457	0.215594	0.208273	0.465208		0.172378	0.199345	0.240895	0.26034
424	0.0385474	0.0294848	0.0388809	0.038149		0.0155873	0.0215965	0.012638	0.0242816		0.0150891	0.0122007	0.0211355	0.042851		0.0776595	0.147287	0.175793	0.400825		0.234851	0.320347	0.328938	0.670523		0.0784076	0.0930152	0.110092	0.169343		0.21396	0.235217	0.226672	0.4851		0.189536	0.217954	0.258971	0.27407
425	0.0408429	0.0314221	0.0410341	0.0402844		0.0163848	0.022905	0.0133977	0.0254649		0.0164084	0.0131041	0.022941	0.0439524		0.0790896	0.148666	0.177353	0.399273		0.26757	0.355315	0.354732	0.695388		0.088709	0.104534	0.120556	0.179909		0.237566	0.257251	0.24906	0.506836		0.210175	0.240338	0.281064	0.290629
426	0.0434299	0.0337686	0.0436444	0.0427814		0.0171021	0.0243492	0.0144312	0.0267072		0.0179209	0.0140766	0.0250994	0.0454048		0.0801877	0.150045	0.178795	0.396758		0.302177	0.39217	0.381505	0.720116		0.0997301	0.116806	0.131554	0.190905		0.261903	0.280122	0.272832	0.529212		0.23202	0.264031	0.304552	0.30817
427	0.0470221	0.0369599	0.0472748	0.0455995		0.0186388	0.0267198	0.0159121	0.0285595		0.0195015	0.0151023	0.0271951	0.0468878		0.0825935	0.152082	0.181031	0.395641		0.340923	0.434588	0.413104	0.752084		0.112555	0.131205	0.144789	0.204272		0.290223	0.307062	0.300608	0.556116		0.257113	0.291644	0.332003	0.328611
428	0.0518689	0.0412055	0.0521781	0.0488182		0.0211982	0.0302464	0.0179516	0.0311734		0.0211671	0.0161945	0.0292124	0.0484089		0.0866312	0.15494	0.184258	0.39627		0.384836	0.483949	0.450727	0.793088		0.127631	0.148257	0.160817	0.220597		0.323515	0.339079	0.333382	0.588671		0.28626	0.324149	0.364402	0.352669
429	0.0620087	0.0495311	0.0619592	0.0565347		0.0259689	0.0366785	0.0218668	0.0363054		0.0233286	0.0175192	0.0324377	0.0507964		0.0933107	0.160373	0.190636	0.398808		0.43097	0.535475	0.489979	0.836385		0.14327	0.165921	0.177455	0.237754		0.358751	0.372822	0.367737	0.623131		0.316729	0.358051	0.398458	0.377935
430	0.102089	0.0809358	0.0993326	0.089694		0.0432479	0.059546	0.0363927	0.0556821		0.0282959	0.0201598	0.0424968	0.0580849		0.114934	0.180369	0.214842	0.412142		0.489665	0.599248	0.538445	0.892655		0.162087	0.187051	0.197546	0.259621		0.404979	0.416327	0.411039	0.66836		0.354676	0.399859	0.441888	0.410029
431	0.142169	0.112341	0.136706	0.122853		0.0605268	0.0824134	0.0509185	0.0750588		0.0332631	0.0228003	0.0525559	0.0653734		0.136557	0.200365	0.239049	0.425475		0.548361	0.663021	0.58691	0.948925		0.180905	0.208181	0.217637	0.281487		0.451206	0.459831	0.454341	0.71359		0.392623	0.441668	0.485319	0.442123
432	0.224555	0.178609	0.213867	0.191948		0.0992181	0.135079	0.0845947	0.120123		0.0433369	0.0272622	0.0740824	0.0810358		0.183634	0.243371	0.289902	0.455103		0.620353	0.743107	0.649535	1.02093		0.205164	0.235515	0.243624	0.309027		0.513309	0.513882	0.510481	0.772057		0.43906	0.494577	0.538217	0.48375
433	0.313902	0.250615	0.297575	0.266957		0.141433	0.192648	0.121422	0.169414		0.0542509	0.0320239	0.0974958	0.0980761		0.234898	0.290163	0.34514	0.487413		0.694533	0.825878	0.714489	1.09553		0.230318	0.263871	0.270582	0.337501		0.578025	0.569668	0.568734	0.832703		0.486895	0.549314	0.592673	0.526945
434	0.362577	0.289954	0.343258	0.308183		0.16498	0.225102	0.142145	0.197394		0.0618803	0.0361156	0.112083	0.109271		0.264079	0.317889	0.377934	0.509453		0.782031	0.923798	0.789987	1.18296		0.259606	0.297227	0.301879	0.371316		0.648855	0.63528	0.634655	0.903773		0.544145	0.613007	0.656716	0.577314
435	0.380606	0.30468	0.36029	0.323955		0.174461	0.238631	0.150733	0.209317		0.0670348	0.0397024	0.120021	0.116061		0.27662	0.331251	0.393816	0.523756		0.879564	1.03313	0.87343	1.28005		0.29201	0.334352	0.336446	0.409155		0.724293	0.708296	0.706354	0.982695		0.60849	0.683449	0.727985	0.633087
436	0.393703	0.315338	0.37256	0.335515		0.181348	0.248433	0.156967	0.218037		0.0719883	0.0433788	0.127187	0.122349		0.286165	0.341894	0.406317	0.536629		0.985501	1.15105	0.963677	1.38366		0.326925	0.374245	0.373628	0.449677		0.805179	0.787132	0.784555	1.06854		0.67778	0.75998	0.805444	0.693954
437	0.394427	0.315792	0.372888	0.336508		0.181725	0.248887	0.157298	0.218726		0.0764374	0.0472797	0.132422	0.127376		0.288194	0.34572	0.410337	0.545916		1.11252	1.29049	1.07099	1.50362		0.36814	0.421084	0.417369	0.49693		0.899731	0.880565	0.879064	1.17177		0.759472	0.851786	0.89843	0.767602
438	0.39504	0.316156	0.373109	0.337407		0.182054	0.249277	0.157588	0.21936		0.080881	0.0511812	0.137637	0.132388		0.29016	0.349491	0.414292	0.55517		1.2396	1.43002	1.17837	1.62365		0.409395	0.467966	0.461144	0.544219		0.994376	0.974089	0.973653	1.27508		0.841241	0.943674	0.991504	0.841313
439	0.357962	0.28651	0.337731	0.307082		0.166343	0.228518	0.143912	0.201772		0.0834834	0.0553009	0.136324	0.13248		0.271304	0.334911	0.396927	0.553039		1.39192	1.59921	1.3075	1.76568		0.464281	0.529468	0.516158	0.603536		1.12034	1.09786	1.0948	1.40802		0.948916	1.06291	1.11381	0.93623
440	0.320885	0.256865	0.302354	0.276756		0.150632	0.207758	0.130236	0.184184		0.0860858	0.0594205	0.135012	0.132573		0.252448	0.320331	0.379562	0.550909		1.54423	1.7684	1.43663	1.90772		0.519167	0.590969	0.571171	0.662852		1.2463	1.22163	1.21595	1.54095		1.05659	1.18215	1.23611	1.03115
441	0.247597	0.197915	0.234098	0.214968		0.116699	0.161799	0.100424	0.144762		0.0866811	0.0639785	0.126342	0.127761		0.213636	0.286747	0.339329	0.535602		1.70698	1.94788	1.57363	2.05953		0.585285	0.666545	0.639337	0.736786		1.39072	1.36762	1.35887	1.69493		1.1838	1.32226	1.37963	1.14297
442	0.160515	0.1278	0.153315	0.141193		0.0758238	0.106239	0.0644653	0.0970213		0.0865117	0.0687034	0.11487	0.121081		0.167222	0.245924	0.290383	0.515276		1.87371	2.13128	1.71362	2.21507		0.655682	0.747483	0.712515	0.816289		1.54217	1.52208	1.5101	1.85693		1.31845	1.47034	1.53123	1.26122
443	0.103699	0.0822254	0.100348	0.09308		0.0488297	0.069463	0.0405748	0.0650969		0.0902094	0.0751468	0.11124	0.120372		0.137582	0.220393	0.259654	0.504755		2.03495	2.30827	1.8499	2.36675		0.735292	0.838238	0.794895	0.904959		1.7063	1.68634	1.67184	2.02924		1.46079	1.62911	1.69259	1.38651
444	0.0840979	0.0668235	0.0815812	0.0765203		0.0389028	0.0557825	0.0315233	0.052619		0.0986618	0.0837032	0.117254	0.127003		0.128565	0.213666	0.251322	0.506288		2.18944	2.47738	1.98159	2.5137		0.826229	0.941063	0.88859	1.0049		1.88601	1.86264	1.84652	2.21422		1.61258	1.80105	1.86596	1.52044
445	0.0675824	0.0538367	0.0657583	0.0624856		0.0304371	0.0442383	0.0239001	0.0421234		0.107891	0.0926929	0.124613	0.134663		0.121251	0.208536	0.24485	0.508862		2.33476	2.63683	2.10588	2.65276		0.92009	1.04749	0.985462	1.1085		2.06623	2.03893	2.02113	2.39941		1.76423	1.97212	2.03878	1.6543
446	0.065493	0.0521403	0.0636992	0.0602562		0.0288027	0.0426817	0.0229539	0.0408953		0.120754	0.103708	0.138268	0.147135		0.121898	0.210872	0.247075	0.516304		2.43716	2.75113	2.1956	2.75499		1.02762	1.17072	1.09718	1.22922		2.24881	2.21518	2.19543	2.58551		1.91527	2.13915	2.20902	1.78779
447	0.0634036	0.0504439	0.0616401	0.0580269		0.0271684	0.041125	0.0220078	0.0396673		0.133616	0.114723	0.151922	0.159607		0.122545	0.213209	0.249299	0.523746		2.53957	2.86543	2.28532	2.85721		1.13514	1.29396	1.2089	1.34994		2.43139	2.39144	2.36973	2.77162		2.0663	2.30617	2.37927	1.92129
448	0.062735	0.0496236	0.0608648	0.0576231		0.0265466	0.0404088	0.0214683	0.0394045		0.147455	0.126787	0.166967	0.173217		0.123354	0.215096	0.251129	0.528936		2.57553	2.9048	2.31804	2.89732		1.24745	1.42252	1.32738	1.47472		2.58027	2.53087	2.50753	2.91936		2.1837	2.43796	2.51191	2.02564
449	0.0622117	0.0488929	0.0602209	0.057406		0.0260284	0.0397785	0.0209705	0.0392404		0.161393	0.138958	0.182155	0.186942		0.124179	0.216938	0.252918	0.533896		2.6047	2.93651	2.34493	2.93108		1.36024	1.55162	1.44656	1.59992		2.7257	2.66653	2.64159	3.06317		2.29766	2.56614	2.64071	2.12702
450	0.0617834	0.0485729	0.0600344	0.0571947		0.0256602	0.0392318	0.0207716	0.0392365		0.174855	0.150484	0.19658	0.200261		0.125189	0.218517	0.254886	0.53894		2.58511	2.9166	2.33267	2.92448		1.46394	1.67057	1.55553	1.71618		2.82559	2.75861	2.73111	3.15964		2.37246	2.65034	2.72618	2.19409
451	0.0614083	0.0484823	0.0601035	0.0569866		0.0253758	0.0387317	0.0207397	0.0393221		0.188052	0.16165	0.210578	0.213351		0.126302	0.219948	0.256953	0.544031		2.53829	2.86785	2.29853	2.89534		1.56255	1.78383	1.65881	1.82745		2.90005	2.82633	2.79574	3.22966		2.42539	2.70996	2.78745	2.24201
452	0.0611618	0.0482916	0.0599825	0.0568801		0.0249848	0.0382558	0.0206342	0.0393489		0.199882	0.171839	0.223357	0.225327		0.127369	0.221315	0.258823	0.548549		2.47308	2.79801	2.24851	2.8488		1.64762	1.88133	1.74901	1.9243		2.94351	2.86332	2.83001	3.26846		2.45244	2.73985	2.81848	2.26662
453	0.061126	0.0479372	0.0595506	0.05694		0.0244194	0.0378193	0.0204081	0.0392796		0.209476	0.180428	0.234138	0.235477		0.128362	0.222575	0.260373	0.552131		2.37779	2.69368	2.17249	2.77381		1.71053	1.95303	1.81779	1.99755		2.93624	2.85001	2.81459	3.2562		2.43715	2.72109	2.80003	2.25309
454	0.0610124	0.0475762	0.0591581	0.0569255		0.0239301	0.037391	0.0202139	0.0391737		0.218458	0.188458	0.244219	0.245055		0.129241	0.223772	0.261841	0.555572		2.27998	2.58688	2.09457	2.6964		1.76736	2.01792	1.88041	2.06427		2.92	2.8284	2.79096	3.23529		2.4147	2.69451	2.7736	2.23325
455	0.0603298	0.0471679	0.0590529	0.0563674		0.0239965	0.0370222	0.0202519	0.0388009		0.222969	0.192395	0.249175	0.250447		0.129289	0.2245	0.262714	0.557982		2.16378	2.46213	2.00276	2.60128		1.77968	2.03306	1.89801	2.08323		2.8383	2.74613	2.70731	3.15131		2.33991	2.61084	2.68893	2.16733
456	0.0596472	0.0467595	0.0589477	0.0558093		0.0240628	0.0366534	0.0202898	0.0384281		0.227479	0.196332	0.254132	0.25584		0.129338	0.225229	0.263588	0.560392		2.04758	2.33739	1.91095	2.50616		1.79201	2.0482	1.91562	2.10219		2.75661	2.66387	2.62366	3.06732		2.26513	2.52717	2.60425	2.1014
457	0.0596891	0.0467587	0.0585606	0.0560148		0.0238228	0.0361551	0.0200692	0.0386091		0.227305	0.19612	0.254396	0.256867		0.129969	0.225922	0.264694	0.563405		1.93984	2.22052	1.8253	2.41828		1.76515	2.0184	1.89132	2.077		2.64067	2.55143	2.50998	2.95214		2.16534	2.41494	2.49233	2.01554
458	0.0598441	0.0468215	0.0581295	0.0563396		0.0235348	0.0356367	0.0198081	0.0388765		0.2264	0.195261	0.253928	0.257212		0.130692	0.22661	0.265837	0.566511		1.83342	2.10488	1.74062	2.33151		1.73218	1.98159	1.86049	2.04493		2.51939	2.43429	2.39162	2.83209		2.06166	2.29825	2.37616	1.92657
459	0.0595634	0.0465514	0.0577028	0.0563168		0.0234393	0.0350406	0.0197911	0.0390303		0.223192	0.192315	0.250799	0.255321		0.131442	0.227556	0.267229	0.569946		1.7379	2.00149	1.66467	2.2534		1.67931	1.92151	1.80796	1.98988		2.39369	2.31336	2.27049	2.70853		1.95567	2.17965	2.2583	1.83545
460	0.0590079	0.0460711	0.0572788	0.0560746		0.0234651	0.0343957	0.0199279	0.0391123		0.218531	0.188053	0.245992	0.252019		0.132209	0.228665	0.268778	0.573588		1.64926	1.90584	1.59425	2.18074		1.61389	1.84675	1.74173	1.92033		2.26522	2.19004	2.14763	2.58276		1.84823	2.05984	2.13938	1.74298
461	0.0585346	0.0456239	0.0569476	0.0557272		0.0233609	0.0340182	0.0200539	0.0391613		0.213363	0.183461	0.240802	0.247881		0.132797	0.229608	0.2699	0.576554		1.5663	1.81572	1.52783	2.11195		1.5445	1.76792	1.67036	1.84554		2.14139	2.07133	2.0302	2.46213		1.74598	1.94579	2.02494	1.65518
462	0.0582047	0.0452342	0.0567781	0.0551964		0.0230302	0.034107	0.0201608	0.0391527		0.20731	0.178296	0.234948	0.242289		0.13307	0.230263	0.270277	0.578343		1.49322	1.73525	1.46841	2.04991		1.46819	1.68201	1.59003	1.76163		2.02566	1.96063	1.92223	2.35043		1.65274	1.84176	1.91831	1.57553
463	0.0578766	0.0448898	0.0566534	0.0547333		0.0227268	0.0341743	0.0202502	0.0391634		0.201356	0.173178	0.229047	0.236756		0.133307	0.23078	0.270645	0.580061		1.42111	1.65589	1.4098	1.98886		1.39234	1.59644	1.51035	1.67811		1.91218	1.85214	1.8163	2.24091		1.56144	1.73982	1.81404	1.49727
464	0.0575619	0.0448788	0.0568591	0.0547675		0.0226243	0.0340847	0.0202106	0.0393158		0.196126	0.168405	0.222805	0.231659		0.133286	0.230275	0.270949	0.581253		1.35606	1.5847	1.35718	1.93514		1.3199	1.51345	1.43541	1.59749		1.81523	1.75992	1.72532	2.14741		1.48427	1.6532	1.72708	1.42929
465	0.0572472	0.0448678	0.0570647	0.0548017		0.0225217	0.0339951	0.020171	0.0394682		0.190896	0.163631	0.216563	0.226563		0.133266	0.22977	0.271253	0.582446		1.29101	1.51351	1.30456	1.88141		1.24746	1.43046	1.36047	1.51686		1.71829	1.6677	1.63434	2.05392		1.4071	1.56657	1.64012	1.3613
466	0.0570489	0.0447618	0.0562962	0.0544307		0.0222631	0.0335529	0.0198115	0.0391449		0.186713	0.1597	0.211362	0.222016		0.133187	0.230101	0.271119	0.582829		1.22956	1.44613	1.25479	1.82724		1.18468	1.35935	1.29298	1.44594		1.63227	1.58701	1.55404	1.9703		1.33755	1.48919	1.56264	1.30147
467	0.0568668	0.0446427	0.0553928	0.0540036		0.0219828	0.0330618	0.0194078	0.0387558		0.182674	0.155885	0.206305	0.217546		0.133099	0.230548	0.270925	0.5831		1.1686	1.37927	1.20541	1.773		1.12324	1.28989	1.22653	1.37637		1.54776	1.50792	1.47521	1.88805		1.26907	1.4131	1.48648	1.24276
468	0.0565897	0.0444699	0.0551817	0.0537381		0.0219519	0.0329552	0.0195759	0.0387878		0.17897	0.152557	0.202085	0.213681		0.133196	0.230474	0.270752	0.58282		1.11195	1.31714	1.15952	1.72366		1.06778	1.22664	1.16744	1.31376		1.46883	1.43285	1.40178	1.81104		1.20502	1.34224	1.41479	1.18754
469	0.0562594	0.0442671	0.055359	0.0535632		0.0220609	0.0330642	0.0200648	0.0390562		0.175454	0.149503	0.198334	0.210155		0.133395	0.230107	0.270589	0.582231		1.05772	1.25768	1.11558	1.67708		1.01568	1.16689	1.11249	1.25507		1.39301	1.36003	1.33138	1.73697		1.14347	1.27432	1.3456	1.13427
470	0.0558495	0.0440779	0.0554373	0.0536008		0.0220755	0.0331525	0.0203252	0.0391339		0.171986	0.146391	0.194453	0.206559		0.13355	0.229907	0.270564	0.582052		1.00706	1.20178	1.07448	1.63412		0.965639	1.10979	1.05973	1.19895		1.31937	1.28926	1.26268	1.66484		1.08398	1.2082	1.27863	1.08246
471	0.0553233	0.0439087	0.055371	0.0539488		0.0219523	0.0332104	0.0202518	0.0389331		0.168586	0.143194	0.190381	0.202862		0.133639	0.22995	0.270737	0.582473		0.961617	1.15108	1.03751	1.59648		0.918593	1.05656	1.01015	1.1466		1.24889	1.22148	1.19648	1.59557		1.0275	1.14469	1.21493	1.03279
472	0.0549651	0.0438178	0.0553972	0.0540941		0.0219266	0.0332179	0.0202169	0.0388758		0.165116	0.139981	0.1863	0.199177		0.133802	0.230157	0.270966	0.583021		0.918201	1.10288	1.00245	1.56072		0.872293	1.0039	0.961324	1.09488		1.17994	1.15559	1.13204	1.528		0.972389	1.08274	1.15274	0.984445
473	0.0553934	0.044094	0.0558567	0.0532902		0.0223574	0.0329886	0.0203624	0.0394905		0.161322	0.136693	0.182176	0.195555		0.13431	0.231126	0.271456	0.584166		0.884277	1.06641	0.976342	1.5338		0.829487	0.953956	0.915981	1.04613		1.11815	1.09857	1.07586	1.46843		0.923636	1.02812	1.09771	0.942321
474	0.0558218	0.0443702	0.0563163	0.0524863		0.0227883	0.0327593	0.0205079	0.0401053		0.157527	0.133404	0.178052	0.191932		0.134818	0.232095	0.271945	0.58531		0.850352	1.02994	0.950236	1.50688		0.786681	0.90401	0.870638	0.99737		1.05636	1.04154	1.01968	1.40886		0.874883	0.973487	1.04267	0.900198
475	0.0569423	0.0454181	0.0579416	0.0541546		0.0238042	0.0343354	0.0213203	0.0411954		0.153707	0.130052	0.174303	0.188967		0.136568	0.23379	0.273368	0.587085		0.827661	1.00586	0.932906	1.49028		0.747453	0.859039	0.828953	0.953249		1.00725	0.993852	0.973301	1.36132		0.836221	0.929169	0.998818	0.866336
476	0.0581	0.0465073	0.0596294	0.0559554		0.0248515	0.0360083	0.0221684	0.0423111		0.149885	0.126696	0.170574	0.186037		0.138385	0.235523	0.274841	0.588893		0.805571	0.982459	0.916047	1.47425		0.708417	0.814334	0.787464	0.909376		0.958828	0.946664	0.927448	1.31443		0.798101	0.885403	0.955564	0.832918
477	0.0621483	0.04958	0.0634222	0.0597124		0.0270362	0.0391759	0.0241066	0.0449331		0.146838	0.124001	0.168031	0.183586		0.142294	0.238689	0.278921	0.591495		0.791078	0.965933	0.904743	1.46295		0.673862	0.774836	0.750787	0.871199		0.919775	0.909306	0.891483	1.27749		0.767506	0.851324	0.92139	0.806385
478	0.0672876	0.0534012	0.0680096	0.0642079		0.0296504	0.0429078	0.0264561	0.0481237		0.144083	0.121555	0.165935	0.181318		0.146993	0.242394	0.283986	0.594395		0.779452	0.952002	0.895536	1.45345		0.640999	0.737303	0.715926	0.835173		0.884262	0.875657	0.859251	1.24431		0.739752	0.820901	0.890642	0.782451
479	0.0760052	0.059885	0.0760921	0.0715155		0.0341538	0.0488852	0.0303332	0.0530574		0.142224	0.119637	0.165326	0.180328		0.154346	0.248402	0.291425	0.597806		0.772001	0.94283	0.889978	1.44716		0.61265	0.705049	0.685617	0.803174		0.855451	0.848712	0.833247	1.2164		0.717255	0.796684	0.866109	0.763286
480	0.0882083	0.0689623	0.0875792	0.0815625		0.0404976	0.0570497	0.0356982	0.0596891		0.141236	0.118233	0.166166	0.180585		0.164284	0.256652	0.301178	0.601713		0.768619	0.938293	0.887973	1.444		0.588698	0.677938	0.659742	0.775099		0.833169	0.828299	0.813308	1.19362		0.699881	0.778512	0.847628	0.748767
481	0.10221	0.0797485	0.100998	0.0934655		0.0479042	0.0667241	0.0418811	0.0676229		0.140835	0.11725	0.168019	0.181415		0.175949	0.266356	0.312666	0.60615		0.767027	0.93529	0.886603	1.44106		0.56732	0.653725	0.636426	0.749855		0.814327	0.810452	0.796446	1.17423		0.685313	0.762751	0.831993	0.736173
482	0.120595	0.0947007	0.119127	0.109893		0.0579019	0.0800786	0.0500576	0.078731		0.141866	0.117292	0.172345	0.183641		0.191823	0.279604	0.328381	0.611876		0.769801	0.93603	0.886781	1.43864		0.552217	0.636573	0.619349	0.731514		0.803872	0.798863	0.787081	1.16308		0.677585	0.752868	0.823298	0.728268
483	0.13911	0.109738	0.13733	0.126377		0.0679727	0.0935322	0.0583162	0.0899104		0.143012	0.11741	0.176788	0.185984		0.20789	0.293031	0.344238	0.617639		0.772831	0.937187	0.887336	1.43659		0.537714	0.620053	0.602907	0.713769		0.794172	0.788071	0.778385	1.15241		0.670357	0.74366	0.815154	0.720855
484	0.159142	0.125765	0.156399	0.143528		0.0788969	0.108141	0.0675326	0.101921		0.145486	0.118412	0.182594	0.189683		0.22621	0.308532	0.361737	0.623833		0.778848	0.9432	0.892301	1.43882		0.530211	0.610903	0.593859	0.702966		0.793263	0.786578	0.777486	1.14731		0.668934	0.742307	0.813426	0.719155
485	0.179174	0.141791	0.175469	0.16068		0.089821	0.122749	0.0767489	0.113931		0.14796	0.119415	0.1884	0.193381		0.244529	0.324033	0.379237	0.630027		0.784865	0.949213	0.897267	1.44104		0.522707	0.601754	0.58481	0.692163		0.792354	0.785085	0.776586	1.14222		0.667511	0.740955	0.811697	0.717455
486	0.193754	0.153383	0.189573	0.173162		0.0977711	0.133619	0.0834909	0.123108		0.150306	0.120652	0.193521	0.196828		0.258649	0.336737	0.393566	0.635523		0.794868	0.959429	0.905883	1.44814		0.519318	0.598049	0.581033	0.688245		0.797079	0.787758	0.780744	1.14479		0.670966	0.74571	0.815153	0.719715
487	0.207525	0.164318	0.20294	0.184953		0.10528	0.143936	0.0898663	0.131864		0.152633	0.121925	0.198539	0.200236		0.272145	0.349026	0.407427	0.640915		0.805462	0.970268	0.915041	1.45596		0.516537	0.59515	0.578036	0.685346		0.802639	0.791048	0.785652	1.14849		0.675144	0.751371	0.819377	0.722562
488	0.214152	0.169909	0.209059	0.190561		0.10946	0.149306	0.0932018	0.136726		0.155078	0.123577	0.20239	0.202995		0.281001	0.357714	0.416331	0.645484		0.818957	0.984232	0.927386	1.4667		0.517287	0.595878	0.57822	0.68532		0.811381	0.79879	0.794084	1.15691		0.683212	0.759822	0.828703	0.729059
489	0.217208	0.172827	0.211554	0.193079		0.111976	0.152204	0.0950177	0.13964		0.157584	0.125419	0.205658	0.205428		0.287535	0.364602	0.422758	0.649641		0.833901	0.999759	0.941323	1.47892		0.519802	0.598419	0.579994	0.68673		0.821713	0.808757	0.804278	1.16769		0.693224	0.769668	0.84058	0.73738
490	0.215027	0.171315	0.209079	0.191281		0.11137	0.151437	0.0946138	0.139313		0.159217	0.126935	0.207102	0.206796		0.289109	0.367147	0.424195	0.65231		0.850227	1.01704	0.956553	1.49548		0.523401	0.602721	0.583748	0.690173		0.834375	0.821386	0.816991	1.1815		0.705501	0.782252	0.854351	0.747926
491	0.20685	0.164734	0.200915	0.184544		0.107191	0.146477	0.0916691	0.135275		0.159851	0.128076	0.206459	0.206944		0.285003	0.36472	0.419921	0.653275		0.868133	1.03632	0.973262	1.51702		0.52824	0.609039	0.589768	0.695943		0.849705	0.837061	0.832589	1.19879		0.72037	0.79797	0.870292	0.761017
492	0.196857	0.156819	0.191162	0.176172		0.102143	0.140101	0.0879093	0.130101		0.160603	0.129319	0.205603	0.206886		0.279236	0.360702	0.414115	0.653582		0.886087	1.05615	0.990312	1.5381		0.533953	0.616144	0.596354	0.70272		0.86587	0.853718	0.849296	1.21755		0.735976	0.814922	0.887612	0.775099
493	0.181946	0.145291	0.177104	0.163374		0.0947403	0.129889	0.0819431	0.121851		0.161673	0.130838	0.204167	0.206274		0.268973	0.352376	0.404166	0.652109		0.904167	1.07746	1.00829	1.55798		0.542028	0.62538	0.604473	0.712226		0.884296	0.873032	0.869006	1.24032		0.753581	0.835212	0.908669	0.791865
494	0.167085	0.133771	0.16306	0.150591		0.0873406	0.119688	0.0759584	0.11359		0.16277	0.132366	0.202735	0.205671		0.258581	0.343872	0.393974	0.650331		0.922408	1.09872	1.02632	1.57771		0.550295	0.634876	0.612805	0.721866		0.903054	0.892565	0.888932	1.26322		0.771409	0.855607	0.929945	0.808772
495	0.152834	0.122346	0.149172	0.137994		0.0799752	0.109608	0.0697521	0.105209		0.164194	0.133992	0.201342	0.205181		0.246667	0.333231	0.38089	0.644892		0.942563	1.11942	1.04508	1.59569		0.560866	0.647496	0.623691	0.733118		0.925799	0.914729	0.911456	1.28772		0.791909	0.877249	0.95383	0.827379
496	0.138583	0.110922	0.135284	0.125396		0.0726097	0.0995276	0.0635458	0.0968278		0.165619	0.135618	0.199948	0.204691		0.234753	0.322589	0.367806	0.639454		0.962719	1.14012	1.06384	1.61367		0.571437	0.660115	0.634576	0.74437		0.948544	0.936893	0.933981	1.31221		0.81241	0.89889	0.977716	0.845986
497	0.125742	0.100706	0.12289	0.1143		0.0657437	0.090377	0.0578364	0.0891829		0.167251	0.137576	0.199112	0.204541		0.222328	0.311522	0.354677	0.632299		0.982593	1.16126	1.08092	1.62963		0.583734	0.673827	0.646612	0.758217		0.97229	0.962083	0.959446	1.3383		0.835169	0.923767	1.00298	0.865461
498	0.113077	0.0906419	0.110683	0.103393		0.0589404	0.0813431	0.0521893	0.0816304		0.16891	0.139577	0.198346	0.204435		0.209838	0.300401	0.341542	0.624929		1.00243	1.18245	1.0978	1.64534		0.596248	0.687675	0.658792	0.772391		0.996163	0.987653	0.985281	1.3646		0.858212	0.94905	1.02841	0.885045
499	0.101622	0.0816815	0.0998187	0.0938512		0.0529072	0.0734763	0.0470937	0.0749982		0.170813	0.141772	0.198215	0.204703		0.198189	0.289419	0.329277	0.617811		1.02174	1.20326	1.11483	1.66018		0.609603	0.703853	0.672717	0.786779		1.02265	1.01379	1.01129	1.39113		0.881439	0.974885	1.05479	0.905466
500	0.090676	0.0731858	0.0895199	0.0848839		0.0471983	0.0661008	0.0422303	0.0687535		0.172818	0.14405	0.198351	0.205129		0.186894	0.278496	0.317378	0.610799		1.04081	1.22392	1.13193	1.67465		0.623312	0.721011	0.687378	0.801259		1.05023	1.04017	1.03736	1.41775		0.904745	1.00095	1.08158	0.926239
501	0.0812457	0.0656953	0.0802795	0.0765034		0.0420987	0.0592891	0.0379876	0.0631333		0.175074	0.146431	0.198811	0.205904		0.176839	0.268695	0.306729	0.60415		1.06023	1.2445	1.14879	1.68923		0.637782	0.737961	0.702545	0.816795		1.07768	1.06704	1.0638	1.44512		0.928328	1.02712	1.1091	0.947072
502	0.0731984	0.0591219	0.0720048	0.0686584		0.037555	0.0529917	0.0343111	0.058083		0.177558	0.148906	0.199566	0.206997		0.167915	0.259918	0.297223	0.59783		1.07995	1.26501	1.16543	1.70391		0.652946	0.754721	0.718173	0.833297		1.10503	1.09435	1.09058	1.47318		0.952165	1.05338	1.13729	0.967959
503	0.0657743	0.0530984	0.0647187	0.0617143		0.0334549	0.047471	0.0308708	0.0534078		0.180062	0.151357	0.200516	0.208336		0.15962	0.251882	0.288738	0.592407		1.09903	1.28523	1.18197	1.71922		0.66804	0.771927	0.733715	0.849952		1.13246	1.12148	1.11776	1.50118		0.976243	1.0797	1.16526	0.988741
504	0.0595277	0.0481137	0.0593003	0.0564723		0.0301928	0.0434175	0.0278768	0.0494412		0.1826	0.153764	0.201837	0.21014		0.152514	0.245244	0.282183	0.588676		1.11689	1.3049	1.19833	1.73571		0.683002	0.78998	0.749092	0.866901		1.16006	1.14827	1.14568	1.5291		1.00078	1.10617	1.19279	1.00932
505	0.0536917	0.0434382	0.0541106	0.0515757		0.0271304	0.0395139	0.0250883	0.0457504		0.185166	0.156193	0.20329	0.211919		0.145967	0.23917	0.276071	0.585381		1.13467	1.32427	1.21462	1.75204		0.697922	0.807844	0.764534	0.883643		1.18751	1.17494	1.17335	1.55698		1.02499	1.1325	1.22034	1.03002
506	0.049814	0.040237	0.0500117	0.0483266		0.02502	0.0363253	0.0232797	0.0433749		0.18786	0.15873	0.205373	0.213573		0.14209	0.235782	0.272075	0.584164		1.15212	1.34221	1.23058	1.76761		0.712645	0.824805	0.780285	0.899404		1.21421	1.20103	1.19983	1.58462		1.04768	1.15819	1.24795	1.05129
507	0.0459437	0.0370411	0.0459222	0.0450841		0.0229127	0.0331434	0.0214752	0.0410042		0.190553	0.161266	0.207456	0.215231		0.138221	0.232402	0.26809	0.582952		1.16956	1.36013	1.24654	1.78317		0.727363	0.841764	0.796031	0.915167		1.2409	1.22711	1.2263	1.61226		1.07036	1.18387	1.27555	1.07255
508	0.0436505	0.0349643	0.0438712	0.0432533		0.0214661	0.0313848	0.0205482	0.0396826		0.193146	0.163769	0.209632	0.217718		0.135925	0.230741	0.266288	0.582977		1.18578	1.37669	1.26152	1.79843		0.741179	0.857957	0.810726	0.931324		1.26657	1.25149	1.25157	1.63954		1.09316	1.20673	1.30032	1.09098
509	0.0413574	0.0328876	0.0418202	0.0414225		0.0200195	0.0296262	0.0196211	0.0383609		0.19574	0.166272	0.211807	0.220205		0.133629	0.22908	0.264487	0.583002		1.20199	1.39324	1.27651	1.8137		0.754994	0.874151	0.825421	0.94748		1.29223	1.27586	1.27684	1.66682		1.11595	1.2296	1.32509	1.10941
510	0.0400465	0.0318424	0.0405095	0.0401603		0.0192658	0.0285047	0.0187732	0.0372143		0.19851	0.168587	0.214417	0.222356		0.132413	0.228113	0.263013	0.582293		1.21624	1.40718	1.28941	1.8243		0.767988	0.889438	0.838788	0.961885		1.31548	1.3	1.29998	1.69054		1.1354	1.25153	1.34791	1.12653
511	0.0389227	0.0309939	0.0393399	0.0390065		0.0186441	0.0275047	0.0179402	0.036101		0.201314	0.170867	0.21711	0.224443		0.131403	0.227278	0.2616	0.581444		1.23012	1.42063	1.30191	1.83401		0.780825	0.904552	0.851903	0.975955		1.33826	1.3241	1.32271	1.71358		1.15421	1.27328	1.37037	1.14341
512	0.0378411	0.0301385	0.0383481	0.0382479		0.0181333	0.026764	0.0174651	0.0352273		0.203807	0.173112	0.219356	0.226559		0.130287	0.2263	0.259695	0.579303		1.24302	1.43369	1.31203	1.84179		0.79283	0.918186	0.863892	0.988569		1.35972	1.3446	1.34381	1.73372		1.17176	1.29327	1.39129	1.15897
513	0.0367794	0.02928	0.0374403	0.0376759		0.0176749	0.0261457	0.0171588	0.0344668		0.206151	0.17534	0.221392	0.228689		0.129122	0.225255	0.257557	0.576551		1.25545	1.44656	1.32104	1.84866		0.804441	0.931123	0.875351	1.00049		1.38057	1.3634	1.36413	1.75249		1.18873	1.31243	1.41147	1.1739
514	0.0358831	0.0286782	0.0366285	0.0372445		0.0171913	0.0256902	0.0168668	0.0340903		0.208566	0.177468	0.223657	0.230596		0.128177	0.224268	0.255791	0.573422		1.2675	1.45832	1.33008	1.85435		0.815334	0.943561	0.886558	1.01181		1.40025	1.38147	1.38313	1.77006		1.20579	1.33025	1.42988	1.18754
515	0.0351376	0.0283108	0.0359044	0.0369414		0.0166847	0.0253831	0.0165878	0.0340641		0.211043	0.179505	0.226132	0.232302		0.127431	0.223332	0.254365	0.569947		1.27921	1.46906	1.33916	1.85897		0.82557	0.955545	0.897534	1.02256		1.41888	1.39887	1.40091	1.78654		1.22295	1.34686	1.44666	1.19999
516	0.0345544	0.027899	0.0354988	0.0366628		0.0164569	0.0250783	0.0164023	0.0339782		0.213434	0.181506	0.228468	0.234056		0.126957	0.222407	0.25295	0.56669		1.29035	1.47943	1.34788	1.86407		0.835185	0.966655	0.907525	1.03298		1.43654	1.41611	1.41827	1.80196		1.23881	1.36293	1.46335	1.21188
517	0.0342471	0.0274116	0.0356348	0.0364258		0.0167027	0.0247772	0.0163758	0.033791		0.215679	0.183444	0.23057	0.235895		0.126944	0.221498	0.251554	0.563805		1.30052	1.48917	1.35598	1.87001		0.843744	0.976282	0.915842	1.04284		1.45257	1.43305	1.43489	1.81559		1.25248	1.3781	1.47987	1.22279
518	0.0339808	0.0270205	0.0356674	0.0361385		0.0168242	0.0246023	0.0163397	0.0336132		0.217907	0.185341	0.2327	0.237718		0.126936	0.220852	0.250496	0.561539		1.31061	1.49895	1.36423	1.87662		0.852231	0.985913	0.924169	1.05238		1.46835	1.44947	1.45078	1.82901		1.2659	1.3929	1.49573	1.23364
519	0.0338582	0.026967	0.0353376	0.0356752		0.0165106	0.0248687	0.0162696	0.0334684		0.220077	0.187093	0.234923	0.239481		0.12694	0.221122	0.25062	0.561441		1.32038	1.50889	1.37298	1.88558		0.860468	0.995557	0.932533	1.06083		1.48326	1.46405	1.4641	1.84171		1.27844	1.40639	1.50932	1.24422
520	0.0337351	0.0269367	0.0350312	0.0352184		0.0162585	0.0251144	0.0162136	0.0333636		0.222237	0.188859	0.237129	0.241284		0.126987	0.221473	0.250796	0.561457		1.33006	1.51874	1.38172	1.89453		0.8686	1.00507	0.940754	1.06926		1.49796	1.47842	1.47743	1.85439		1.2909	1.4198	1.52292	1.2547
521	0.0336058	0.0271817	0.0349993	0.0348373		0.0167314	0.0251162	0.0163222	0.0337289		0.224271	0.190784	0.239127	0.243561		0.127544	0.22277	0.251593	0.562826		1.33863	1.52748	1.39027	1.90349		0.875498	1.013	0.947301	1.07753		1.51017	1.49028	1.49096	1.8668		1.30248	1.43211	1.53672	1.26405
522	0.0334766	0.0274268	0.0349673	0.0344561		0.0172044	0.025118	0.0164309	0.0340942		0.226304	0.19271	0.241124	0.245838		0.128101	0.224066	0.252389	0.564195		1.34721	1.53623	1.39881	1.91246		0.882396	1.02094	0.953847	1.08579		1.52238	1.50214	1.50448	1.87921		1.31407	1.44442	1.55052	1.2734
523	0.0341045	0.0278378	0.0357651	0.0352514		0.0178026	0.0261049	0.0170273	0.0345097		0.228383	0.19448	0.24325	0.247833		0.129971	0.225952	0.254576	0.56673		1.35587	1.5451	1.40713	1.92142		0.887855	1.02719	0.959526	1.09229		1.53441	1.51294	1.51626	1.89114		1.32326	1.45455	1.56276	1.28194
524	0.0347823	0.0282597	0.0366175	0.0361241		0.018409	0.0271566	0.0176558	0.0349285		0.230466	0.196239	0.245385	0.249809		0.131928	0.227876	0.256855	0.569341		1.36454	1.55398	1.41543	1.93039		0.89322	1.03333	0.965148	1.09867		1.54644	1.52367	1.52791	1.90303		1.33229	1.46454	1.57491	1.29044
525	0.0367985	0.0298817	0.0384074	0.0378456		0.0194813	0.0285755	0.0185641	0.036382		0.232774	0.198121	0.247821	0.252207		0.134277	0.23034	0.259511	0.572288		1.3715	1.56053	1.42279	1.93843		0.898056	1.0396	0.970473	1.10464		1.55717	1.53393	1.5378	1.91456		1.34191	1.474	1.58457	1.29811
526	0.0391441	0.0317989	0.0404279	0.0397758		0.0206682	0.0300847	0.0195412	0.0380901		0.235137	0.200032	0.25033	0.254709		0.136723	0.232938	0.262259	0.575317		1.37804	1.56651	1.42991	1.94623		0.902761	1.0459	0.975726	1.11052		1.56759	1.54408	1.54724	1.92601		1.35167	1.48333	1.59361	1.30559
527	0.0427128	0.0345099	0.0436418	0.0431343		0.0228336	0.0331672	0.0215946	0.0407076		0.237747	0.201885	0.253735	0.25762		0.140372	0.236346	0.266182	0.578747		1.38545	1.57363	1.43639	1.95328		0.907482	1.0511	0.980229	1.11629		1.57751	1.55395	1.55669	1.9357		1.35958	1.49182	1.60338	1.31209
528	0.046881	0.03761	0.0474407	0.0471928		0.0254785	0.0370208	0.0241756	0.0437709		0.240476	0.203709	0.257578	0.260731		0.14461	0.240152	0.270682	0.582373		1.39329	1.5813	1.44256	1.95994		0.912211	1.05575	0.984364	1.12201		1.58717	1.56368	1.56612	1.94454		1.36657	1.49989	1.61351	1.31811
529	0.0534555	0.0427538	0.0538259	0.0529307		0.029562	0.0424198	0.0276502	0.0481472		0.243252	0.205679	0.261773	0.263975		0.150826	0.245625	0.276948	0.586717		1.39986	1.58781	1.44874	1.96622		0.916208	1.06058	0.988433	1.12693		1.59587	1.57303	1.57504	1.95343		1.37407	1.50809	1.62263	1.32394
530	0.0620483	0.0496117	0.0623803	0.0600772		0.0348522	0.049115	0.0318744	0.0536248		0.246066	0.207772	0.266263	0.267332		0.158703	0.252494	0.284696	0.591664		1.40538	1.59334	1.45494	1.97216		0.919593	1.06556	0.992447	1.13119		1.60376	1.58208	1.58353	1.96236		1.382	1.51638	1.63091	1.32963
531	0.073802	0.0590458	0.0741331	0.0701778		0.0419304	0.0584244	0.0376831	0.0611757		0.249303	0.210024	0.271846	0.27169		0.16946	0.261788	0.295412	0.598181		1.41148	1.59899	1.46133	1.97755		0.922823	1.06998	0.996133	1.13537		1.61226	1.59025	1.59202	1.97058		1.38973	1.52393	1.63955	1.33554
532	0.0899052	0.072025	0.0902872	0.0843433		0.0514689	0.0713308	0.0456723	0.0715795		0.253121	0.212494	0.278931	0.277428		0.184184	0.274417	0.310211	0.60686		1.41839	1.60479	1.46797	1.98216		0.925842	1.07365	0.999368	1.13943		1.62162	1.59722	1.6005	1.97781		1.39718	1.53047	1.64868	1.34174
533	0.110577	0.0886699	0.110995	0.102475		0.0636075	0.0875497	0.055764	0.0847416		0.257526	0.215294	0.287511	0.284148		0.202851	0.290538	0.32925	0.617535		1.42492	1.61051	1.47423	1.98684		0.92883	1.07753	1.00271	1.14335		1.63134	1.60486	1.60924	1.98552		1.40419	1.53747	1.65765	1.34776
534	0.141799	0.113781	0.14222	0.129768		0.081751	0.111419	0.0707112	0.104274		0.263286	0.218858	0.299541	0.293136		0.230627	0.314725	0.358082	0.632817		1.43055	1.61603	1.47958	1.99168		0.931748	1.08193	1.00631	1.14694		1.64192	1.61408	1.61855	1.99435		1.41017	1.54554	1.66625	1.35335
535	0.177503	0.142523	0.177843	0.160946		0.10243	0.138719	0.087799	0.126509		0.269541	0.222619	0.312981	0.303148		0.262845	0.343097	0.391424	0.650432		1.43635	1.62138	1.48499	1.99603		0.934595	1.08611	1.00968	1.15045		1.65316	1.62311	1.62797	2.00296		1.41642	1.55333	1.67462	1.35887
536	0.232598	0.186974	0.232495	0.208929		0.134081	0.180863	0.114148	0.160437		0.277933	0.227237	0.332521	0.317587		0.314278	0.389572	0.444284	0.678139		1.44292	1.62601	1.49064	1.99825		0.93714	1.08934	1.01205	1.15357		1.6672	1.63135	1.63786	2.01064		1.42383	1.55992	1.68205	1.36408
537	0.290006	0.233257	0.289441	0.258904		0.167005	0.224739	0.141566	0.195798		0.286598	0.231983	0.352755	0.332538		0.368194	0.438369	0.499601	0.70719		1.44946	1.63061	1.49617	2.0005		0.939626	1.09252	1.01451	1.15666		1.68142	1.63955	1.6479	2.01827		1.43108	1.56654	1.68954	1.36924
538	0.374904	0.301323	0.373651	0.332544		0.215063	0.289178	0.18169	0.248192		0.298504	0.23825	0.38122	0.353578		0.451599	0.514744	0.584101	0.752217		1.45573	1.63496	1.50018	2.00307		0.941412	1.09526	1.01793	1.15938		1.69766	1.64739	1.65978	2.02534		1.43655	1.57341	1.69791	1.37387
539	0.459801	0.369389	0.457861	0.406184		0.263121	0.353616	0.221815	0.300585		0.31041	0.244518	0.409685	0.374619		0.535004	0.59112	0.668601	0.797244		1.46199	1.63931	1.5042	2.00564		0.943198	1.09799	1.02135	1.1621		1.7139	1.65523	1.67167	2.03241		1.44203	1.58029	1.70628	1.37849
540	0.56345	0.452927	0.559421	0.49535		0.321122	0.432799	0.270537	0.365669		0.324445	0.251196	0.44369	0.399476		0.639407	0.690737	0.773833	0.856584		1.46837	1.64441	1.51025	2.008		0.945607	1.10166	1.02408	1.16506		1.73242	1.66432	1.68335	2.04014		1.44814	1.58541	1.71292	1.38368
541	0.667642	0.536913	0.661482	0.584965		0.379412	0.512409	0.319508	0.43112		0.338542	0.257886	0.477855	0.424443		0.744418	0.791027	0.879665	0.916338		1.47476	1.64953	1.51636	2.01035		0.948035	1.10535	1.02679	1.16804		1.75101	1.67345	1.69503	2.0479		1.45428	1.59048	1.7195	1.38888
542	0.766244	0.616746	0.757528	0.668758		0.433972	0.586526	0.365037	0.4927		0.35224	0.264534	0.509443	0.447138		0.841066	0.884533	0.976777	0.971603		1.48083	1.65349	1.52186	2.01269		0.949931	1.10809	1.0288	1.17021		1.76935	1.68241	1.70714	2.05522		1.46038	1.5966	1.72687	1.39356
543	0.864014	0.695961	0.852677	0.751685		0.487977	0.659826	0.410054	0.553704		0.365878	0.271177	0.540647	0.469495		0.936468	0.97703	1.07259	1.0262		1.48687	1.65729	1.52726	2.01503		0.951748	1.11069	1.03071	1.17226		1.78766	1.69134	1.71932	2.06248		1.46647	1.60288	1.73435	1.39815
544	0.929062	0.748753	0.914696	0.804991		0.523654	0.709158	0.439887	0.59513		0.37588	0.276589	0.561965	0.485074		0.996254	1.03515	1.13168	1.06204		1.49157	1.65982	1.53037	2.01753		0.953134	1.11267	1.03247	1.1745		1.80156	1.69905	1.72886	2.0694		1.47195	1.60835	1.7408	1.40246
545	0.98452	0.793801	0.967005	0.849617		0.55396	0.751466	0.465269	0.630818		0.384816	0.281641	0.580385	0.498667		1.0456	1.08321	1.18	1.09239		1.49589	1.66199	1.53281	2.02007		0.954393	1.11447	1.0342	1.17679		1.81416	1.7064	1.73763	2.07623		1.47726	1.61358	1.74696	1.40669
546	0.988275	0.797584	0.969508	0.851519		0.556018	0.755365	0.467562	0.635237		0.388445	0.28414	0.584336	0.50147		1.04632	1.08513	1.18028	1.09429		1.49754	1.66308	1.53599	2.02247		0.955605	1.11646	1.0355	1.17854		1.82215	1.71326	1.74389	2.0824		1.48202	1.61868	1.75299	1.40995
547	0.967771	0.782007	0.948644	0.833375		0.544823	0.741243	0.459022	0.624985		0.389586	0.285441	0.581499	0.49921		1.02422	1.0654	1.15802	1.08285		1.49794	1.66367	1.53951	2.0248		0.956794	1.11854	1.0366	1.18003		1.82796	1.71989	1.74899	2.08827		1.48653	1.62371	1.75895	1.41276
548	0.912976	0.738419	0.894165	0.78623		0.514531	0.700893	0.434235	0.592736		0.386846	0.285457	0.568306	0.490246		0.968477	1.01297	1.10138	1.05189		1.49815	1.66394	1.54165	2.02703		0.957467	1.12055	1.03751	1.18175		1.82785	1.72574	1.75221	2.09396		1.49086	1.6285	1.76474	1.41652
549	0.83458	0.675554	0.816552	0.719125		0.471096	0.642494	0.398265	0.545348		0.381437	0.284588	0.547985	0.476666		0.889586	0.938027	1.02107	1.0075		1.49824	1.664	1.54284	2.02921		0.957784	1.12251	1.03828	1.18363		1.82366	1.73107	1.75414	2.09954		1.49506	1.63311	1.77042	1.42094
550	0.741208	0.600319	0.724505	0.639426		0.419633	0.572829	0.355531	0.488347		0.37456	0.283083	0.524063	0.460159		0.798468	0.851014	0.928993	0.955951		1.49796	1.66403	1.5441	2.0306		0.958474	1.12436	1.03856	1.1854		1.81941	1.73608	1.75645	2.10446		1.49962	1.63752	1.77578	1.42448
551	0.633356	0.513125	0.618503	0.54755		0.360408	0.492273	0.306257	0.42205		0.366264	0.280963	0.496659	0.440823		0.695531	0.752331	0.825523	0.897496		1.49732	1.66402	1.54543	2.03123		0.959525	1.12611	1.03836	1.18709		1.8151	1.74077	1.75914	2.10874		1.50452	1.64172	1.78085	1.42717
552	0.526916	0.427241	0.514829	0.457451		0.301975	0.412708	0.257686	0.356479		0.358167	0.27904	0.469594	0.421769		0.597318	0.659273	0.726747	0.841747		1.49667	1.66342	1.54676	2.03173		0.960636	1.12801	1.03846	1.18872		1.81003	1.74557	1.76157	2.11339		1.50927	1.64629	1.78627	1.43051
553	0.422357	0.343101	0.414255	0.369718		0.244596	0.334463	0.210049	0.291871		0.350338	0.277379	0.44298	0.403092		0.505395	0.573706	0.634223	0.789601		1.49602	1.66203	1.5481	2.03205		0.961827	1.13013	1.03896	1.1903		1.80396	1.75048	1.76368	2.11854		1.51381	1.65132	1.79216	1.43473
554	0.331423	0.269765	0.326419	0.292993		0.19416	0.265555	0.168092	0.234994		0.343941	0.276365	0.420054	0.387064		0.424865	0.499201	0.553138	0.744041		1.49592	1.66101	1.54936	2.03185		0.962898	1.13233	1.03941	1.19185		1.79977	1.75573	1.76627	2.12351		1.51821	1.65598	1.79752	1.4383
555	0.265362	0.216151	0.261836	0.236364		0.156396	0.213692	0.136504	0.192228		0.34016	0.276528	0.403862	0.375873		0.365131	0.444891	0.492932	0.710505		1.49681	1.66065	1.55045	2.03074		0.963752	1.13466	1.03979	1.19335		1.79905	1.76158	1.76974	2.12817		1.52234	1.65996	1.80189	1.44071
556	0.206851	0.168694	0.204645	0.186269		0.122822	0.167852	0.108355	0.154333		0.337281	0.277054	0.389715	0.366242		0.311823	0.396223	0.439001	0.680233		1.49789	1.66024	1.5513	2.02954		0.964664	1.13665	1.04014	1.19461		1.79891	1.76772	1.77369	2.13273		1.52639	1.66397	1.8061	1.44303
557	0.167437	0.136815	0.166148	0.152698		0.0998485	0.137244	0.0889025	0.128761		0.336682	0.278496	0.380741	0.360558		0.274769	0.361827	0.400941	0.658215		1.49946	1.6597	1.55153	2.02815		0.965723	1.13779	1.04043	1.19523		1.80026	1.77458	1.77889	2.13702		1.53022	1.66804	1.80991	1.44514
558	0.131842	0.108017	0.131321	0.122265		0.0789773	0.109375	0.0712419	0.105514		0.33661	0.280131	0.373009	0.355783		0.240925	0.33021	0.365938	0.637778		1.5009	1.65921	1.55187	2.02664		0.96645	1.13896	1.04072	1.19587		1.80205	1.78112	1.78383	2.14123		1.53402	1.6718	1.81374	1.44727
559	0.110013	0.0903245	0.109715	0.103141		0.0656824	0.0913751	0.0600384	0.0906511		0.338439	0.282463	0.369748	0.354284		0.218648	0.308612	0.341953	0.623043		1.50186	1.65892	1.55257	2.02473		0.965981	1.14021	1.04101	1.19656		1.80544	1.78655	1.78788	2.14513		1.53768	1.67447	1.81763	1.44942
560	0.0896054	0.0737677	0.0895106	0.0853073		0.0532888	0.074667	0.0495756	0.0768471		0.340403	0.284879	0.367021	0.353099		0.197844	0.288549	0.319621	0.609113		1.50271	1.65861	1.55337	2.02263		0.965612	1.1414	1.04127	1.19731		1.80879	1.79184	1.79203	2.14894		1.54114	1.67699	1.82124	1.45136
561	0.0769111	0.0633723	0.0769161	0.0744708		0.0457863	0.0649681	0.0431327	0.0687919		0.343096	0.287749	0.367192	0.353623		0.185033	0.276823	0.306266	0.599546		1.50293	1.65815	1.55472	2.01944		0.965785	1.14225	1.04137	1.19838		1.81196	1.79647	1.79675	2.15229		1.54348	1.67875	1.82336	1.45213
562	0.0648376	0.053514	0.064975	0.0641066		0.0386722	0.0557038	0.0369974	0.0610834		0.345895	0.29068	0.367608	0.354318		0.172862	0.265676	0.293571	0.590394		1.50327	1.6578	1.55609	2.01654		0.966004	1.14315	1.04141	1.19926		1.81515	1.80102	1.80147	2.15558		1.54588	1.68066	1.82547	1.45286
563	0.058448	0.0485734	0.0590166	0.0580675		0.0351157	0.0504188	0.0336796	0.0565497		0.349663	0.294167	0.370271	0.356581		0.166541	0.259831	0.286928	0.585041		1.50476	1.65835	1.55762	2.01637		0.966646	1.14458	1.04087	1.1985		1.81851	1.80484	1.80624	2.15842		1.54889	1.68393	1.82751	1.45318
564	0.0522312	0.0437566	0.0532289	0.0521812		0.0316351	0.0452706	0.0304475	0.052147		0.353455	0.297664	0.372969	0.35888		0.160394	0.254128	0.280444	0.579775		1.50626	1.6589	1.55913	2.01608		0.96723	1.14598	1.04037	1.19776		1.82185	1.80866	1.81093	2.16118		1.55179	1.68705	1.82956	1.4535
565	0.0496138	0.0415161	0.0509935	0.049475		0.0297364	0.0429701	0.0289999	0.0504736		0.357747	0.301378	0.37642	0.361931		0.157865	0.251401	0.27726	0.576337		1.50791	1.65943	1.56019	2.01354		0.966612	1.14657	1.04059	1.19725		1.82461	1.8125	1.81377	2.16225		1.55246	1.68709	1.83175	1.45382
566	0.0469964	0.0392757	0.048758	0.0467689		0.0278377	0.0406697	0.0275523	0.0488003		0.362039	0.305093	0.379872	0.364982		0.155336	0.248674	0.274076	0.572899		1.50956	1.65997	1.56126	2.011		0.965995	1.14717	1.04081	1.19674		1.82737	1.81635	1.8166	2.16332		1.55312	1.68712	1.83394	1.45415
567	0.04695	0.0390218	0.0480155	0.0465691		0.0275018	0.0399444	0.0272764	0.0485283		0.366804	0.309049	0.384485	0.368624		0.155191	0.248286	0.273437	0.570585		1.5107	1.66046	1.56224	2.00803		0.966574	1.1481	1.04021	1.19699		1.83135	1.81917	1.81993	2.16514		1.55537	1.6884	1.83442	1.4538
568	0.0469095	0.0387725	0.0472763	0.046375		0.0271695	0.0392228	0.0270032	0.0482595		0.37157	0.313006	0.389101	0.372267		0.155052	0.247904	0.272804	0.568274		1.51184	1.66096	1.56323	2.00505		0.967156	1.14904	1.03962	1.19724		1.83533	1.822	1.82326	2.16697		1.55762	1.68968	1.83489	1.45345
569	0.0497796	0.0413728	0.0505402	0.0488429		0.0288324	0.0413436	0.0282514	0.0499508		0.376963	0.317294	0.394753	0.376735		0.158024	0.250764	0.275004	0.5682		1.51318	1.66071	1.56457	2.00331		0.966649	1.15022	1.03985	1.19681		1.83877	1.82545	1.8264	2.16775		1.55877	1.69084	1.83654	1.45386
570	0.0527896	0.0441101	0.0539963	0.0514387		0.0305912	0.043601	0.0295728	0.0517362		0.382386	0.321597	0.400455	0.381242		0.161146	0.25378	0.27734	0.568234		1.51453	1.66042	1.56592	2.00163		0.966089	1.15142	1.04012	1.19634		1.84217	1.82892	1.82954	2.16848		1.55986	1.692	1.83825	1.4543
571	0.061049	0.0505852	0.0616582	0.0582538		0.0345889	0.0492124	0.0329993	0.0562583		0.388252	0.326381	0.407094	0.386794		0.168746	0.261447	0.283819	0.570999		1.51595	1.6618	1.56743	1.99937		0.966205	1.15234	1.0405	1.19654		1.84522	1.83068	1.83277	2.16906		1.56115	1.69223	1.83892	1.45454
572	0.0697953	0.057407	0.06971	0.0654601		0.0387943	0.0551348	0.036621	0.0610342		0.394158	0.33121	0.413819	0.392443		0.176761	0.269544	0.290681	0.574016		1.51737	1.66334	1.56896	1.99705		0.966384	1.15323	1.04089	1.19681		1.84823	1.83228	1.83601	2.16962		1.56247	1.69237	1.8395	1.45476
573	0.084973	0.0697509	0.0844346	0.0785601		0.046692	0.0653957	0.042963	0.0695565		0.401301	0.336263	0.422946	0.39963		0.190686	0.283613	0.303509	0.581247		1.51901	1.6642	1.57057	1.99658		0.967062	1.15481	1.0412	1.19746		1.85222	1.83457	1.83942	2.17115		1.56412	1.6938	1.84154	1.45498
574	0.101022	0.082843	0.100063	0.0924587		0.05509	0.0762444	0.0496735	0.0785864		0.408611	0.341347	0.432399	0.407026		0.205411	0.29849	0.317145	0.589049		1.52067	1.66497	1.57218	1.99636		0.967807	1.15648	1.04149	1.19816		1.85635	1.83696	1.84285	2.17281		1.56582	1.6954	1.84379	1.45519
575	0.122432	0.100564	0.120366	0.110175		0.0664036	0.0914894	0.0592871	0.0912892		0.416452	0.347005	0.442932	0.415536		0.225089	0.318824	0.336268	0.600662		1.52273	1.66681	1.57419	1.99674		0.968596	1.15739	1.04234	1.19858		1.86079	1.84099	1.84608	2.17471		1.5685	1.6967	1.84466	1.45578
576	0.144783	0.119096	0.14149	0.128561		0.0782284	0.107505	0.0694098	0.104636		0.424385	0.352763	0.453655	0.424242		0.245634	0.340114	0.356353	0.612943		1.52486	1.66883	1.57627	1.99723		0.969394	1.15817	1.04329	1.19895		1.86528	1.84531	1.84927	2.17665		1.57136	1.69795	1.84529	1.45643
577	0.167909	0.138183	0.163765	0.148532		0.0912725	0.124988	0.0802913	0.119332		0.432776	0.358449	0.46529	0.433666		0.268968	0.363943	0.379416	0.627279		1.52707	1.66928	1.57882	1.99843		0.96924	1.16022	1.04306	1.19947		1.8707	1.84836	1.85393	2.17908		1.57212	1.69885	1.84715	1.4566
578	0.191199	0.157388	0.186285	0.168839		0.104574	0.14278	0.0913333	0.134313		0.441265	0.364121	0.477118	0.443242		0.292892	0.388309	0.403108	0.642048		1.5293	1.6694	1.58146	1.99977		0.968884	1.16254	1.04257	1.20003		1.87631	1.85113	1.85889	2.18161		1.57244	1.69969	1.84927	1.45667
579	0.211793	0.174389	0.206642	0.187048		0.116739	0.158766	0.102143	0.148026		0.449399	0.369944	0.488786	0.452651		0.316787	0.412245	0.426207	0.657254		1.53037	1.67049	1.58397	2.00164		0.968674	1.16306	1.04294	1.20028		1.88063	1.85321	1.86151	2.18339		1.57419	1.6995	1.85082	1.45801
580	0.231733	0.190856	0.226474	0.204747		0.128629	0.174315	0.112896	0.161432		0.457448	0.375805	0.500416	0.46202		0.340676	0.436077	0.449162	0.672566		1.53116	1.67182	1.58644	2.00364		0.968499	1.16315	1.04352	1.20046		1.88463	1.85513	1.86357	2.18499		1.5763	1.69906	1.85224	1.45966
581	0.247141	0.203392	0.241862	0.218985		0.138708	0.187219	0.12162	0.172469		0.464961	0.381343	0.511781	0.470803		0.361352	0.456397	0.469611	0.685849		1.53176	1.67224	1.58753	2.00442		0.968611	1.16426	1.04365	1.20004		1.88719	1.85566	1.86503	2.18589		1.57585	1.69831	1.8519	1.45946
582	0.261334	0.214875	0.25606	0.232295		0.148302	0.199415	0.1298	0.182871		0.472332	0.386794	0.523075	0.479429		0.381167	0.475777	0.489388	0.698588		1.53232	1.67241	1.58825	2.00489		0.968801	1.16564	1.04366	1.19946		1.88935	1.85583	1.86634	2.18661		1.57471	1.69749	1.85108	1.45877
583	0.26958	0.222143	0.264611	0.241242		0.154989	0.207993	0.136123	0.190042		0.47891	0.391737	0.53251	0.486693		0.396035	0.489485	0.504191	0.707348		1.53195	1.67155	1.58918	2.00473		0.968086	1.16495	1.0427	1.19892		1.88921	1.85502	1.86555	2.18627		1.57403	1.69539	1.84981	1.45778
584	0.276121	0.228203	0.271543	0.24894		0.160842	0.215534	0.141914	0.196287		0.48526	0.396535	0.541413	0.493566		0.409485	0.501568	0.51757	0.714969		1.53133	1.67038	1.59017	2.00438		0.967112	1.16366	1.04146	1.19838		1.88842	1.85395	1.86416	2.18564		1.57346	1.69292	1.84841	1.45669
585	0.280557	0.231864	0.275698	0.25386		0.164964	0.220857	0.14587	0.200902		0.490783	0.400716	0.548643	0.499155		0.418083	0.509312	0.525589	0.718804		1.53037	1.66832	1.58887	2.00054		0.965599	1.16282	1.03974	1.19623		1.88682	1.85128	1.86208	2.18263		1.57184	1.69141	1.84615	1.45415
586	0.284366	0.234809	0.279027	0.257953		0.16857	0.225519	0.14928	0.205031		0.496059	0.404712	0.555375	0.504361		0.425236	0.515762	0.532011	0.721511		1.52932	1.66599	1.58688	1.99567		0.963926	1.16211	1.03787	1.19359		1.88499	1.84814	1.85978	2.17892		1.56991	1.69018	1.84365	1.45119
587	0.285074	0.235571	0.280879	0.259666		0.170328	0.227149	0.150886	0.206589		0.500649	0.408245	0.560411	0.508293		0.427243	0.516481	0.532771	0.720258		1.52612	1.66205	1.5831	1.98896		0.961047	1.16003	1.03524	1.19047		1.88033	1.84393	1.85573	2.17256		1.56604	1.68537	1.83932	1.44696
588	0.284847	0.235675	0.282287	0.260662		0.171529	0.227865	0.151948	0.207371		0.505032	0.411639	0.564936	0.51184		0.427698	0.515471	0.531824	0.717811		1.52228	1.65763	1.57877	1.98169		0.957804	1.15752	1.03238	1.1872		1.87481	1.83939	1.85115	2.16541		1.5616	1.67948	1.83446	1.44237
589	0.283891	0.235177	0.281406	0.260084		0.171486	0.227886	0.152106	0.207147		0.509072	0.414969	0.568826	0.514542		0.423772	0.510324	0.527273	0.712552		1.51939	1.65293	1.57548	1.97468		0.955181	1.15531	1.02963	1.18333		1.86933	1.83472	1.84546	2.15876		1.55682	1.67336	1.82816	1.43824
590	0.282718	0.2345	0.279845	0.259039		0.171072	0.227701	0.151994	0.206624		0.51301	0.418282	0.572526	0.516992		0.418542	0.503948	0.521651	0.706456		1.51677	1.64815	1.57251	1.96775		0.952743	1.15318	1.02692	1.17928		1.86387	1.83001	1.83944	2.15226		1.55194	1.66716	1.82144	1.43425
591	0.279266	0.231692	0.276578	0.256365		0.169239	0.225661	0.150632	0.204825		0.516157	0.420892	0.574556	0.519114		0.409202	0.493036	0.51204	0.69806		1.51194	1.6439	1.56868	1.96174		0.949584	1.1489	1.02323	1.17449		1.85743	1.82437	1.83314	2.14396		1.54669	1.6604	1.81403	1.42981
592	0.275164	0.228275	0.272824	0.253226		0.167001	0.223091	0.148913	0.202662		0.519078	0.423301	0.576109	0.521143		0.398688	0.480829	0.50129	0.689006		1.50647	1.63981	1.5646	1.95598		0.946219	1.144	1.01926	1.16949		1.8507	1.81846	1.82677	2.13515		1.54134	1.65348	1.80644	1.42524
593	0.268644	0.223105	0.266806	0.248058		0.163685	0.218539	0.146083	0.198883		0.52164	0.425607	0.576958	0.522281		0.385842	0.466642	0.48844	0.680003		1.50145	1.63428	1.56026	1.9512		0.941704	1.13954	1.01508	1.16509		1.84296	1.81173	1.82027	2.12646		1.53552	1.64703	1.79903	1.41977
594	0.26148	0.217468	0.260185	0.242349		0.160081	0.213459	0.142958	0.194674		0.524108	0.427884	0.57762	0.523181		0.372374	0.451927	0.47503	0.671014		1.49655	1.62838	1.55586	1.94668		0.936883	1.1352	1.01084	1.16086		1.83496	1.80479	1.81373	2.1178		1.52958	1.6407	1.79167	1.41406
595	0.256247	0.213092	0.255248	0.238089		0.15718	0.209549	0.140429	0.191487		0.526529	0.430053	0.578499	0.524004		0.360847	0.439769	0.464228	0.663706		1.49127	1.62165	1.55145	1.94158		0.932796	1.131	1.00643	1.15561		1.82661	1.79824	1.80594	2.11101		1.52274	1.63256	1.78434	1.40798
596	0.251478	0.209019	0.250714	0.234178		0.154448	0.205919	0.138043	0.188544		0.528939	0.432195	0.579429	0.524809		0.349787	0.428224	0.454052	0.656802		1.48589	1.61474	1.54703	1.93634		0.928886	1.12683	1.00198	1.15012		1.81819	1.79179	1.79785	2.10465		1.51568	1.62398	1.77703	1.40182
597	0.248262	0.20678	0.247634	0.232026		0.152708	0.203887	0.136736	0.1868		0.531252	0.434142	0.580324	0.525894		0.342611	0.420345	0.447155	0.653015		1.47873	1.60837	1.54287	1.93049		0.923459	1.1222	0.997694	1.14526		1.81044	1.78418	1.79109	2.09733		1.50798	1.61563	1.76844	1.3963
598	0.245369	0.204923	0.244856	0.230242		0.151174	0.202188	0.135654	0.185305		0.533544	0.436048	0.581211	0.527038		0.336245	0.413229	0.440942	0.649877		1.47121	1.60212	1.53876	1.92452		0.917716	1.11748	0.993447	1.14053		1.80282	1.77632	1.78461	2.08981		1.50015	1.60731	1.75959	1.3909
599	0.245062	0.204861	0.24514	0.230327		0.151256	0.202328	0.135717	0.185713		0.535744	0.437918	0.583339	0.529015		0.33358	0.41089	0.43907	0.648693		1.46454	1.59397	1.53333	1.91825		0.912609	1.11145	0.988464	1.1349		1.79429	1.76889	1.77647	2.08281		1.49213	1.59876	1.75053	1.38459
600	0.245199	0.205106	0.245951	0.230734		0.151617	0.202784	0.135978	0.186449		0.537929	0.439781	0.585679	0.531136		0.331551	0.409371	0.437945	0.647845		1.45802	1.5855	1.52766	1.91194		0.907612	1.1052	0.983355	1.12912		1.7856	1.76154	1.76804	2.07591		1.48408	1.59017	1.74143	1.37812
601	0.256314	0.214818	0.257321	0.241011		0.158273	0.211588	0.141659	0.19343		0.541201	0.441754	0.589959	0.534742		0.341032	0.418935	0.446672	0.652864		1.45088	1.57752	1.52188	1.90569		0.901786	1.09835	0.977216	1.12195		1.77829	1.75369	1.75958	2.06708		1.47584	1.58059	1.73118	1.37141
602	0.268869	0.22577	0.270076	0.252582		0.165755	0.221488	0.148051	0.201231		0.544617	0.443743	0.594493	0.538544		0.352022	0.429953	0.456692	0.658652		1.44367	1.56959	1.51607	1.89945		0.895851	1.09142	0.970941	1.11461		1.77115	1.74576	1.75111	2.05799		1.46758	1.57089	1.72078	1.36466
603	0.304145	0.255093	0.306128	0.285737		0.186885	0.248921	0.166273	0.224275		0.55011	0.446686	0.606015	0.547255		0.383491	0.459475	0.486733	0.676652		1.43626	1.56055	1.5087	1.89122		0.889378	1.08437	0.965036	1.10755		1.76532	1.73598	1.7432	2.04847		1.45746	1.56062	1.70999	1.35651
604	0.341413	0.286025	0.344221	0.320783		0.209209	0.27789	0.185531	0.248654		0.555785	0.449713	0.618149	0.556396		0.416755	0.490619	0.518528	0.695723		1.42885	1.55141	1.5012	1.88281		0.882857	1.07732	0.959163	1.10051		1.7596	1.72603	1.73533	2.03891		1.44718	1.55031	1.69916	1.34823
605	0.416727	0.348717	0.420107	0.391076		0.253891	0.336643	0.224263	0.297579		0.565818	0.454206	0.640002	0.573217		0.482119	0.551769	0.581275	0.731454		1.42171	1.54326	1.4947	1.87295		0.875657	1.0686	0.95123	1.09247		1.75703	1.71643	1.72856	2.02783		1.43651	1.53769	1.68649	1.33955
606	0.49385	0.412924	0.497795	0.463043		0.299636	0.396807	0.263927	0.347673		0.576058	0.458769	0.662324	0.590403		0.549021	0.614356	0.645501	0.767985		1.4146	1.53515	1.48824	1.86303		0.868425	1.0598	0.94321	1.08437		1.75462	1.70684	1.72183	2.01668		1.42582	1.52497	1.67373	1.33085
607	0.617176	0.516616	0.622211	0.577381		0.372513	0.491757	0.32834	0.42787		0.591693	0.465159	0.697987	0.617005		0.657318	0.715613	0.748898	0.826829		1.40796	1.52455	1.47947	1.85342		0.8606	1.05063	0.935211	1.07484		1.75736	1.69667	1.71516	2.00548		1.41288	1.51084	1.65895	1.32034
608	0.741692	0.621287	0.747678	0.692731		0.446132	0.587736	0.393408	0.508958		0.607447	0.47159	0.734056	0.643852		0.766706	0.817852	0.853229	0.886251		1.40123	1.51393	1.47068	1.84372		0.852762	1.04139	0.9272	1.06528		1.7602	1.68637	1.70854	1.99414		1.39993	1.49665	1.64408	1.30976
609	0.887018	0.743113	0.891555	0.825815		0.532732	0.70171	0.469937	0.605629		0.625299	0.478742	0.777219	0.674976		0.895197	0.937269	0.973921	0.955809		1.39304	1.50296	1.46176	1.83251		0.844703	1.03109	0.918994	1.05525		1.7648	1.67394	1.703	1.98061		1.38651	1.4816	1.62773	1.29816
610	1.02738	0.860845	1.0306	0.954383		0.616488	0.811973	0.544117	0.699264		0.642468	0.485528	0.818842	0.704977		1.01948	1.05285	1.0908	1.02313		1.3845	1.4918	1.45247	1.82092		0.836448	1.02067	0.910623	1.045		1.7685	1.66135	1.69685	1.96678		1.37286	1.46639	1.61128	1.28635
611	1.12693	0.9449	1.12995	1.04581		0.676851	0.89172	0.598982	0.767932		0.654028	0.489299	0.847799	0.725741		1.10915	1.13688	1.1763	1.07205		1.37314	1.47908	1.4401	1.80621		0.826585	1.0093	0.900893	1.03293		1.76491	1.64738	1.6858	1.95057		1.35722	1.44982	1.59396	1.27289
612	1.21322	1.01796	1.21586	1.12495		0.729488	0.961324	0.646904	0.828096		0.663883	0.492362	0.872895	0.743566		1.18758	1.21071	1.25103	1.11503		1.36136	1.46605	1.42761	1.79153		0.816745	0.997878	0.891162	1.02122		1.75947	1.63287	1.67367	1.93382		1.34154	1.43316	1.57646	1.25943
613	1.23358	1.03643	1.23503	1.143		0.743743	0.980537	0.660334	0.846009		0.665276	0.491914	0.878805	0.746791		1.21013	1.23388	1.27219	1.12853		1.34752	1.45149	1.41448	1.77697		0.807024	0.986251	0.881429	1.01128		1.74483	1.61564	1.65624	1.91444		1.32568	1.41601	1.5581	1.24593
614	1.23311	1.03704	1.23313	1.14159		0.745511	0.983306	0.662692	0.849925		0.663867	0.490267	0.878181	0.745389		1.2147	1.24029	1.2761	1.13214		1.33319	1.43665	1.40141	1.76285		0.79733	0.974653	0.871557	1.00092		1.72735	1.5976	1.63761	1.89475		1.30972	1.3988	1.53948	1.23217
615	1.16351	0.978409	1.16122	1.07557		0.705824	0.931486	0.628295	0.807378		0.653158	0.48464	0.855868	0.728627		1.15957	1.19104	1.22276	1.10289		1.31723	1.4209	1.38857	1.75023		0.787725	0.963154	0.861222	0.989166		1.70049	1.57689	1.61498	1.87406		1.29346	1.38138	1.52	1.21754
616	1.07578	0.904714	1.07191	0.993535		0.655081	0.865197	0.584105	0.752343		0.639817	0.477827	0.828229	0.707757		1.08896	1.12744	1.1548	1.06512		1.30062	1.4046	1.37483	1.73664		0.778048	0.951403	0.850689	0.977356		1.67083	1.5561	1.59122	1.8527		1.27697	1.36372	1.50068	1.20335
617	0.945827	0.795911	0.942006	0.874155		0.578567	0.765184	0.517089	0.668201		0.620342	0.468252	0.788177	0.677313		0.982246	1.03043	1.05278	1.00748		1.28251	1.38702	1.35903	1.72078		0.768204	0.939065	0.839695	0.965423		1.63463	1.53514	1.56485	1.82978		1.25995	1.34551	1.48172	1.19016
618	0.815976	0.686723	0.812167	0.754503		0.501431	0.663974	0.449037	0.582649		0.600794	0.458755	0.746952	0.646444		0.874758	0.932073	0.949722	0.948755		1.26447	1.36922	1.34389	1.70539		0.758393	0.927157	0.828857	0.953856		1.59821	1.51398	1.53837	1.80727		1.24292	1.32761	1.46284	1.17674
619	0.686304	0.576892	0.682435	0.634394		0.423253	0.56076	0.379251	0.494732		0.581124	0.449387	0.703764	0.614864		0.76597	0.831482	0.844927	0.888213		1.24656	1.35106	1.32986	1.69079		0.748637	0.91597	0.81828	0.942903		1.56143	1.49246	1.5117	1.78546		1.22587	1.31027	1.44406	1.16295
620	0.575863	0.483661	0.572575	0.5323		0.356397	0.472548	0.319512	0.419497		0.563717	0.440851	0.66653	0.58732		0.672268	0.74452	0.754884	0.835913		1.22962	1.33395	1.3157	1.67589		0.738963	0.90441	0.807458	0.931749		1.52781	1.4718	1.4871	1.76423		1.20945	1.29277	1.42539	1.14869
621	0.488731	0.410549	0.4868	0.452041		0.303264	0.402519	0.271951	0.359629		0.549054	0.433321	0.636512	0.564669		0.59685	0.674074	0.682719	0.793601		1.21387	1.31814	1.30137	1.66063		0.729388	0.892401	0.796339	0.920352		1.49803	1.45218	1.46501	1.74372		1.19379	1.2751	1.40684	1.13388
622	0.424638	0.356467	0.423645	0.392761		0.263435	0.34954	0.236655	0.314176		0.537439	0.426786	0.613481	0.546659		0.539647	0.619326	0.627284	0.76017		1.19843	1.30275	1.28742	1.64521		0.720335	0.881125	0.786484	0.909128		1.47137	1.43273	1.44331	1.7228		1.17787	1.25786	1.38874	1.11977
623	0.380549	0.318911	0.380133	0.351697		0.235159	0.311366	0.21201	0.28124		0.52847	0.421113	0.596517	0.532679		0.498261	0.57821	0.586376	0.734452		1.18325	1.28773	1.2738	1.62965		0.711735	0.870487	0.777726	0.898053		1.44743	1.41344	1.42196	1.70154		1.1617	1.24099	1.37104	1.10626
624	0.353052	0.295919	0.353254	0.326663		0.217478	0.287722	0.196407	0.260675		0.521196	0.416283	0.583787	0.522883		0.469223	0.548793	0.558154	0.715037		1.16872	1.27269	1.26042	1.61461		0.703101	0.859897	0.768935	0.887447		1.4255	1.39537	1.40265	1.68166		1.14621	1.22379	1.35285	1.09375
625	0.335587	0.281731	0.33643	0.311321		0.206202	0.272864	0.186272	0.247589		0.514946	0.411962	0.573618	0.515616		0.447651	0.526451	0.537603	0.699433		1.15457	1.25765	1.24721	1.59988		0.694447	0.849336	0.760124	0.877126		1.40478	1.37803	1.38458	1.66261		1.13114	1.20641	1.33437	1.08183
626	0.327215	0.274511	0.328076	0.30323		0.20029	0.265372	0.181129	0.241012		0.509679	0.408162	0.566699	0.509681		0.433791	0.510401	0.523483	0.688228		1.14138	1.24377	1.23375	1.58373		0.685929	0.838755	0.750623	0.866952		1.38603	1.36048	1.36705	1.6432		1.1161	1.19003	1.31671	1.06869
627	0.322451	0.270056	0.323081	0.298017		0.196506	0.260804	0.177966	0.237016		0.504803	0.404569	0.561069	0.504274		0.42299	0.496847	0.511915	0.678768		1.12858	1.23035	1.22019	1.56702		0.677465	0.828167	0.74085	0.856836		1.36807	1.34285	1.34973	1.62365		1.10107	1.17405	1.29937	1.05507
628	0.318982	0.267258	0.31953	0.295167		0.194337	0.257591	0.175848	0.23426		0.500145	0.400627	0.555277	0.499114		0.414778	0.486526	0.503014	0.670851		1.11477	1.21629	1.20739	1.55221		0.669601	0.818467	0.73209	0.846238		1.35006	1.32535	1.33281	1.60501		1.08558	1.15789	1.28225	1.04219
629	0.315811	0.264839	0.31631	0.292858		0.192539	0.254688	0.17397	0.231788		0.495536	0.396606	0.549448	0.49401		0.40716	0.476946	0.494723	0.663289		1.10073	1.20208	1.19477	1.53784		0.661875	0.80897	0.723563	0.83553		1.33204	1.30788	1.31598	1.58658		1.07	1.14168	1.26518	1.02947
630	0.305785	0.257048	0.306188	0.284204		0.186373	0.246307	0.168849	0.224927		0.489835	0.392333	0.541519	0.487247		0.395298	0.465201	0.483237	0.656151		1.08661	1.18724	1.18133	1.52464		0.653589	0.798481	0.714314	0.825762		1.31456	1.29125	1.29835	1.56949		1.05536	1.12602	1.24947	1.01721
631	0.294949	0.248591	0.29526	0.274791		0.179697	0.237299	0.163333	0.217548		0.483991	0.38801	0.533327	0.48029		0.382918	0.453152	0.471366	0.649017		1.07253	1.17239	1.16787	1.5116		0.645253	0.787906	0.705006	0.816069		1.29705	1.2747	1.28065	1.55251		1.04081	1.1104	1.23384	1.00498
632	0.276526	0.232879	0.277071	0.258015		0.168437	0.223089	0.153713	0.205313		0.476342	0.382551	0.522148	0.471571		0.365121	0.43667	0.455635	0.640401		1.06027	1.1602	1.15692	1.5005		0.636997	0.777476	0.696002	0.805901		1.27673	1.25855	1.26263	1.53519		1.02587	1.09441	1.21702	0.992272
633	0.257291	0.216492	0.258019	0.240432		0.156736	0.208256	0.14363	0.192562		0.468581	0.3771	0.510709	0.462664		0.346884	0.419746	0.439183	0.631549		1.0477	1.14761	1.14576	1.48946		0.628739	0.766936	0.687054	0.795754		1.25649	1.24208	1.24462	1.51784		1.01092	1.07845	1.20024	0.979715
634	0.232873	0.195801	0.233467	0.217705		0.142222	0.18945	0.130599	0.176513		0.460111	0.371701	0.497611	0.452566		0.325844	0.400007	0.418134	0.62119		1.03311	1.13245	1.13334	1.47877		0.620463	0.755694	0.678462	0.785738		1.23672	1.22355	1.22672	1.50038		0.995866	1.06273	1.18377	0.968097
635	0.207845	0.174613	0.208355	0.194622		0.127314	0.170006	0.117261	0.159985		0.451541	0.366072	0.484254	0.442267		0.304474	0.380192	0.397051	0.610663		1.01864	1.11763	1.12113	1.46842		0.612135	0.744682	0.669588	0.775665		1.21644	1.20538	1.20863	1.48296		0.98092	1.04694	1.16724	0.956334
636	0.181011	0.151952	0.181588	0.170481		0.111239	0.148673	0.103011	0.142037		0.442673	0.359763	0.470133	0.431378		0.282126	0.360148	0.375867	0.599636		1.00456	1.10378	1.10954	1.45905		0.603654	0.734349	0.659878	0.765427		1.19464	1.18826	1.19	1.46567		0.966296	1.03093	1.15057	0.944143
637	0.155707	0.13063	0.156113	0.147534		0.0958633	0.128443	0.0894004	0.124823		0.433741	0.353447	0.456454	0.420844		0.260672	0.34077	0.355894	0.589207		0.991002	1.09002	1.09794	1.44871		0.595056	0.723328	0.650297	0.755575		1.17289	1.17035	1.17113	1.44794		0.951423	1.01517	1.13397	0.932174
638	0.132957	0.11154	0.132797	0.126577		0.0816555	0.110057	0.0768587	0.108834		0.424703	0.347118	0.443513	0.410904		0.240711	0.322504	0.337943	0.579775		0.978312	1.0764	1.08634	1.43674		0.586261	0.711156	0.64093	0.746368		1.15124	1.15113	1.15186	1.42948		0.936136	0.99982	1.11749	0.920574
639	0.113881	0.0957258	0.114111	0.109179		0.0699572	0.0948588	0.0664724	0.0958429		0.41623	0.341123	0.431703	0.401538		0.224723	0.307916	0.322936	0.571786		0.964115	1.06143	1.0736	1.4249		0.576977	0.699203	0.630999	0.735668		1.13132	1.13196	1.13314	1.4109		0.920176	0.982846	1.10062	0.907937
640	0.098459	0.083169	0.100031	0.0953197		0.0607546	0.0828304	0.0582296	0.0858338		0.408319	0.335461	0.42102	0.392743		0.212686	0.296988	0.310856	0.565232		0.94842	1.04515	1.05973	1.41316		0.567208	0.687467	0.620507	0.723485		1.11313	1.11285	1.11496	1.39221		0.903547	0.964258	1.08337	0.894269
641	0.0884089	0.0749014	0.0901425	0.0863344		0.0544273	0.0747182	0.0525009	0.0785642		0.400992	0.329974	0.411904	0.38482		0.204573	0.289293	0.302903	0.560553		0.933853	1.03047	1.04675	1.39969		0.557723	0.676047	0.610559	0.71257		1.09256	1.09479	1.09614	1.37319		0.887935	0.947602	1.06601	0.881366
642	0.0814723	0.0691198	0.0826831	0.0801739		0.0497665	0.0688757	0.0482293	0.0728823		0.394004	0.32459	0.403698	0.377403		0.198736	0.283472	0.29734	0.556959		0.919942	1.01672	1.03428	1.38521		0.548404	0.66481	0.600927	0.702389		1.07062	1.07734	1.07696	1.35396		0.872912	0.932064	1.04859	0.868906
643	0.0779516	0.0660678	0.0791462	0.0771496		0.0472736	0.0655083	0.0461764	0.0701126		0.387716	0.319278	0.396323	0.371397		0.196381	0.280744	0.29428	0.55457		0.905823	1.0012	1.02052	1.37048		0.539321	0.653332	0.590659	0.691236		1.05178	1.05884	1.05863	1.33492		0.857281	0.91473	1.03061	0.856162
644	0.0754533	0.0638328	0.0767831	0.075064		0.0454296	0.0628815	0.0447876	0.0682146		0.381638	0.313989	0.389197	0.365812		0.195068	0.27894	0.291968	0.552541		0.891643	0.985137	1.00638	1.35567		0.530309	0.641782	0.580199	0.679792		1.03387	1.04002	1.04055	1.31593		0.841468	0.896859	1.01247	0.843332
645	0.0762905	0.0640043	0.0773831	0.075514		0.0456399	0.0626002	0.0447876	0.0678149		0.375746	0.308755	0.382975	0.360212		0.194822	0.279099	0.29185	0.551156		0.87638	0.96932	0.991901	1.33922		0.521408	0.629986	0.569728	0.6691		1.01443	1.02135	1.02224	1.29683		0.825179	0.881449	0.995997	0.828904
646	0.0775461	0.0645778	0.078424	0.0763815		0.0461189	0.0626715	0.0449943	0.0676895		0.369882	0.303565	0.376889	0.354659		0.194851	0.279529	0.292046	0.549881		0.861044	0.953589	0.977436	1.32265		0.512496	0.618167	0.559317	0.658398		0.995	1.00272	1.00392	1.27774		0.808917	0.866181	0.979516	0.814392
647	0.0803243	0.0678919	0.0819555	0.0800408		0.0477195	0.0647715	0.0463664	0.0696674		0.364189	0.299011	0.371599	0.34989		0.197669	0.281276	0.29387	0.549386		0.846263	0.938901	0.96365	1.30675		0.503203	0.606376	0.549899	0.64633		0.978151	0.984457	0.985978	1.25894		0.793835	0.84929	0.960183	0.801039
648	0.0833698	0.0712605	0.0855298	0.0836139		0.049453	0.0670821	0.0479247	0.0717339		0.358628	0.2944	0.366367	0.345168		0.200519	0.283117	0.295934	0.54902		0.831614	0.923899	0.950019	1.29097		0.494047	0.594834	0.540414	0.634553		0.961074	0.966489	0.96824	1.24016		0.778482	0.8328	0.941332	0.787917
649	0.0874285	0.0748356	0.0892658	0.0868607		0.0516903	0.0701905	0.0501889	0.074136		0.353573	0.289575	0.361354	0.340623		0.203492	0.285312	0.298905	0.549146		0.817461	0.907707	0.93698	1.27572		0.48541	0.584239	0.530675	0.623877		0.943135	0.949646	0.951281	1.22142		0.762098	0.817831	0.924309	0.775673
650	0.0908438	0.0777554	0.0923226	0.0897636		0.053568	0.072541	0.0520125	0.0760129		0.34832	0.284805	0.356257	0.335962		0.205939	0.287216	0.301018	0.548918		0.803219	0.891592	0.923632	1.26004		0.476545	0.573157	0.521059	0.613215		0.925857	0.932278	0.934608	1.20212		0.746899	0.802206	0.907584	0.763044
651	0.0931398	0.0795349	0.0941976	0.092068		0.0548201	0.0735725	0.0530693	0.076976		0.342722	0.280131	0.351014	0.3311		0.207472	0.288616	0.301636	0.548076		0.788822	0.87561	0.909745	1.24363		0.467285	0.561229	0.511655	0.602576		0.909731	0.913995	0.918435	1.18182		0.733765	0.78544	0.891377	0.749745
652	0.0944108	0.0805094	0.0955675	0.0932708		0.0555346	0.0741037	0.0535899	0.0775143		0.337196	0.275408	0.345559	0.32627		0.207774	0.288883	0.301732	0.546706		0.774085	0.859142	0.895836	1.22739		0.458225	0.549639	0.502519	0.591853		0.893401	0.896614	0.901817	1.16287		0.719944	0.770099	0.875284	0.736801
653	0.0947583	0.0807588	0.0964823	0.0934813		0.0557648	0.0741842	0.0536273	0.0776699		0.331734	0.270642	0.339913	0.321469		0.206967	0.288129	0.301357	0.544861		0.759042	0.842238	0.881908	1.21129		0.449343	0.538353	0.493622	0.581053		0.876887	0.880048	0.884799	1.14515		0.705503	0.756044	0.859293	0.724176
654	0.0933182	0.080192	0.0954892	0.0922373		0.054808	0.0733662	0.0532917	0.0768196		0.326128	0.265998	0.334058	0.316035		0.205102	0.285556	0.299466	0.542601		0.744721	0.82806	0.868723	1.19687		0.440887	0.528065	0.484255	0.570463		0.860726	0.864323	0.867389	1.12735		0.691547	0.741612	0.844649	0.712214
655	0.0910827	0.079262	0.0936472	0.0903462		0.0533232	0.0721484	0.05279	0.0755217		0.320459	0.261409	0.32811	0.310321		0.202765	0.282174	0.2969	0.540158		0.73072	0.815095	0.855869	1.1832		0.432622	0.518221	0.474678	0.559967		0.84472	0.848973	0.849804	1.10951		0.677807	0.727014	0.830603	0.700547
656	0.0882491	0.0767583	0.0905526	0.0873419		0.0519653	0.0693265	0.050878	0.0736578		0.314473	0.256686	0.321426	0.304802		0.199982	0.279329	0.293737	0.538315		0.717195	0.801579	0.843379	1.17019		0.423732	0.506917	0.464897	0.549729		0.829805	0.833386	0.834756	1.09413		0.665007	0.712951	0.813916	0.689925
657	0.0853098	0.0739815	0.0872675	0.0841695		0.0505821	0.0662952	0.0487562	0.0716879		0.308445	0.251937	0.314636	0.299316		0.197133	0.276593	0.290533	0.536584		0.703767	0.787924	0.830961	1.15737		0.414731	0.495426	0.455169	0.53959		0.814983	0.817792	0.820108	1.07913		0.652362	0.698976	0.796978	0.679505
658	0.0821074	0.0706276	0.084182	0.0812062		0.0480763	0.064378	0.0469787	0.0693168		0.302604	0.247066	0.308106	0.293891		0.194398	0.27446	0.288687	0.535232		0.690856	0.773003	0.818867	1.14659		0.405445	0.485014	0.44757	0.530857		0.798178	0.802974	0.805425	1.06361		0.639878	0.685074	0.784183	0.669985
659	0.0791437	0.0676647	0.081381	0.0785925		0.0458099	0.0625514	0.0453677	0.067163		0.296766	0.242295	0.301765	0.288551		0.192185	0.272909	0.287202	0.534539		0.677846	0.758121	0.807022	1.13564		0.396252	0.474881	0.439412	0.521806		0.781834	0.788217	0.790829	1.04847		0.627281	0.671167	0.771333	0.660344
660	0.077027	0.0660891	0.0795903	0.0772196		0.0443929	0.0610461	0.0443477	0.06578		0.290931	0.237878	0.29609	0.283516		0.191827	0.273419	0.287	0.536182		0.664485	0.743378	0.79606	1.12411		0.387384	0.465744	0.429268	0.511624		0.767124	0.773677	0.776541	1.03465		0.614286	0.657246	0.758288	0.650273
661	0.0752603	0.0646525	0.0778321	0.0759026		0.0431307	0.0594537	0.0432545	0.064536		0.285092	0.233397	0.29017	0.278595		0.191826	0.27394	0.287388	0.538221		0.651206	0.729117	0.784542	1.11326		0.378534	0.455382	0.419684	0.501776		0.751887	0.758506	0.761791	1.02037		0.601761	0.643707	0.74495	0.639981
662	0.0740064	0.0634198	0.0761219	0.0746675		0.0420954	0.0577336	0.0420541	0.0634956		0.279247	0.228822	0.283887	0.27384		0.192346	0.274475	0.288642	0.540838		0.638048	0.715563	0.77221	1.10339		0.369708	0.443227	0.410919	0.492419		0.735877	0.742409	0.746363	1.00541		0.589927	0.630728	0.731183	0.629366
663	0.0726017	0.0619252	0.0743461	0.073587		0.0411369	0.0564748	0.0411919	0.0621864		0.273638	0.223992	0.27764	0.269037		0.192866	0.275269	0.289033	0.54288		0.624665	0.702228	0.760147	1.09289		0.361465	0.431807	0.402044	0.483658		0.721113	0.727797	0.731824	0.99278		0.577511	0.618066	0.717825	0.619444
664	0.0710951	0.0602531	0.0725259	0.0726112		0.0402305	0.0555283	0.0405587	0.0606951		0.268188	0.21899	0.271417	0.264203		0.193386	0.276237	0.288841	0.544531		0.611131	0.689041	0.748265	1.08195		0.353618	0.420884	0.393094	0.4753		0.707192	0.714189	0.717886	0.981726		0.5647	0.605619	0.704745	0.609992
665	0.0690693	0.0588869	0.0707327	0.0700753		0.0392527	0.0538564	0.0393141	0.0597197		0.262803	0.2147	0.265685	0.259445		0.192573	0.27677	0.288763	0.545229		0.598427	0.675245	0.73633	1.07008		0.345158	0.411216	0.384093	0.465579		0.693855	0.70017	0.704704	0.968042		0.553447	0.59389	0.691756	0.600281
666	0.0669072	0.0576009	0.0689465	0.0671297		0.0382561	0.0519939	0.037909	0.0588799		0.257436	0.210597	0.260082	0.254708		0.191409	0.277188	0.288715	0.545676		0.585941	0.66129	0.72438	1.05796		0.336538	0.401877	0.375078	0.4555		0.680672	0.686044	0.69172	0.953667		0.542603	0.58235	0.678792	0.590501
667	0.0649978	0.0548596	0.0665891	0.0656305		0.0367114	0.049471	0.0367999	0.0564613		0.252043	0.206241	0.25397	0.249926		0.190088	0.275741	0.287305	0.545059		0.573012	0.646327	0.712685	1.04422		0.327963	0.390284	0.366099	0.446522		0.664246	0.673135	0.678495	0.940855		0.529265	0.569086	0.666755	0.580748
668	0.0628444	0.0521772	0.0642279	0.0637261		0.0350756	0.0470339	0.0355022	0.0541422		0.246657	0.201911	0.247896	0.244976		0.188484	0.274241	0.285704	0.544219		0.559994	0.631584	0.701312	1.03063		0.319446	0.37937	0.357277	0.437444		0.648645	0.660017	0.665143	0.927861		0.516543	0.555928	0.654598	0.571247
669	0.0596963	0.049777	0.0618684	0.0601397		0.0330874	0.0449635	0.0334326	0.0522729		0.241306	0.197694	0.241995	0.239346		0.18574	0.272587	0.283369	0.542513		0.546625	0.617764	0.691229	1.01769		0.311165	0.371271	0.349081	0.427932		0.636482	0.646018	0.651282	0.914084		0.506391	0.543247	0.641925	0.562765
670	0.0567863	0.0474291	0.0590498	0.05674		0.0312602	0.0429217	0.031718	0.0505836		0.236023	0.193611	0.236045	0.234193		0.183472	0.270977	0.281537	0.540994		0.533802	0.604547	0.680374	1.00517		0.303214	0.36257	0.34082	0.418617		0.623497	0.632769	0.637794	0.900432		0.496046	0.5312	0.629516	0.554305
671	0.0542206	0.045157	0.0555673	0.0536105		0.0296656	0.040921	0.0305165	0.0491544		0.230841	0.189719	0.230027	0.229728		0.18189	0.269434	0.280433	0.539745		0.52177	0.592203	0.668399	0.993258		0.295741	0.353	0.332466	0.409587		0.609324	0.620607	0.624844	0.886962		0.485423	0.52007	0.617488	0.545874
672	0.0520174	0.0436623	0.053722	0.0518694		0.0285021	0.0392383	0.0294128	0.047641		0.226236	0.18565	0.224544	0.225147		0.180379	0.267235	0.278629	0.538031		0.51016	0.578585	0.656909	0.980494		0.287385	0.343918	0.324251	0.400748		0.596339	0.607776	0.612016	0.874051		0.474946	0.509294	0.605304	0.537205
673	0.0500322	0.0426353	0.0528618	0.0509638		0.0275978	0.0377471	0.028368	0.0460768		0.221979	0.181475	0.219383	0.220497		0.178912	0.264643	0.276405	0.536036		0.498804	0.564199	0.64571	0.967219		0.278497	0.335128	0.316121	0.392025		0.584069	0.594543	0.599261	0.861476		0.464557	0.498731	0.593025	0.528393
674	0.0483905	0.0422079	0.0513885	0.0498905		0.0266251	0.0369812	0.0278258	0.0452421		0.217354	0.177872	0.214436	0.216333		0.177962	0.264009	0.275518	0.534854		0.486884	0.552566	0.635077	0.954461		0.27142	0.325679	0.308487	0.384476		0.572419	0.582651	0.588306	0.849253		0.454157	0.489669	0.5816	0.519396
675	0.0469085	0.0418447	0.0498818	0.0488882		0.025681	0.0363534	0.0273475	0.0445536		0.212682	0.1744	0.209584	0.212289		0.177176	0.263741	0.274867	0.533844		0.474905	0.541252	0.624404	0.941729		0.26468	0.316275	0.300959	0.377037		0.560909	0.571054	0.577695	0.837068		0.443849	0.480659	0.570399	0.510522
676	0.0467032	0.0408738	0.0494207	0.04923		0.0252809	0.0357905	0.0264958	0.0440269		0.208284	0.171265	0.20545	0.208641		0.177297	0.263551	0.274077	0.533143		0.463524	0.527492	0.611841	0.928071		0.25801	0.309061	0.293643	0.368214		0.549741	0.560085	0.567277	0.824523		0.434791	0.468686	0.560087	0.503709
677	0.0468401	0.0403689	0.0494841	0.0496511		0.0249517	0.0352035	0.0260226	0.0438058		0.203869	0.168004	0.201228	0.204945		0.177166	0.263303	0.273258	0.532384		0.452011	0.513823	0.599961	0.914626		0.251394	0.301384	0.286391	0.359685		0.538555	0.549346	0.556129	0.811924		0.425726	0.457233	0.550011	0.496327
678	0.0477722	0.0409467	0.050766	0.0502564		0.0247873	0.0345605	0.0264288	0.0442948		0.199417	0.164448	0.196803	0.201137		0.176445	0.262924	0.272372	0.531493		0.440194	0.500367	0.589669	0.901675		0.244902	0.292629	0.279287	0.351839		0.527329	0.539142	0.543283	0.7992		0.416643	0.446988	0.540481	0.487627
679	0.0484319	0.0414706	0.051942	0.0506073		0.0250035	0.0347912	0.0268023	0.0445807		0.195545	0.161001	0.192599	0.197339		0.176119	0.262036	0.272243	0.529699		0.428369	0.487885	0.578446	0.887454		0.238126	0.284669	0.272516	0.34419		0.51547	0.527348	0.532039	0.786329		0.407162	0.437081	0.530543	0.478952
680	0.048856	0.041948	0.0530266	0.0507383		0.0255487	0.0357769	0.0271477	0.0446912		0.192175	0.157647	0.188586	0.193548		0.176135	0.260711	0.272767	0.527124		0.416536	0.476245	0.56642	0.872136		0.231105	0.277395	0.266034	0.336709		0.503064	0.514181	0.52218	0.773331		0.397338	0.427464	0.520251	0.4703
681	0.0510718	0.0434479	0.0543501	0.0525172		0.0266124	0.0370268	0.0280753	0.0452668		0.188396	0.154509	0.184991	0.190268		0.175928	0.260124	0.2726	0.523864		0.406048	0.46393	0.554263	0.856194		0.224649	0.269063	0.259001	0.329978		0.492148	0.504334	0.512103	0.760451		0.388584	0.418838	0.508731	0.463149
682	0.053782	0.0452405	0.055773	0.0547607		0.0278304	0.0383749	0.0291707	0.0459876		0.184515	0.151437	0.181509	0.187136		0.175678	0.259732	0.272207	0.520366		0.395903	0.451416	0.542067	0.840015		0.218367	0.260481	0.251857	0.323423		0.481675	0.495394	0.501949	0.747513		0.38012	0.410475	0.49687	0.456351
683	0.0556094	0.046993	0.0585424	0.0566301		0.0292923	0.0407041	0.0302949	0.0472201		0.18125	0.148542	0.177674	0.184134		0.176355	0.258549	0.270655	0.515099		0.383901	0.438611	0.529835	0.821317		0.212543	0.25427	0.246799	0.31516		0.471851	0.484452	0.491106	0.730603		0.370938	0.401189	0.485548	0.446087
684	0.0581309	0.0489994	0.0614075	0.058838		0.0309441	0.0430927	0.0316203	0.0486137		0.178264	0.145743	0.174266	0.181286		0.176855	0.257193	0.268919	0.509512		0.372366	0.425818	0.51682	0.801835		0.207069	0.248021	0.241127	0.306934		0.462358	0.473396	0.479994	0.71416		0.361685	0.391927	0.474448	0.435803
685	0.0625022	0.0516823	0.0645274	0.0619484		0.0331024	0.0456395	0.0334822	0.0504365		0.176024	0.143198	0.171996	0.178851		0.176885	0.255372	0.266691	0.503072		0.362077	0.413053	0.501717	0.780261		0.202526	0.241676	0.233816	0.298808		0.453744	0.462037	0.468168	0.698964		0.352247	0.38273	0.463942	0.425464
686	0.065026	0.0543119	0.0680882	0.0643603		0.0348461	0.0474753	0.0348501	0.052162		0.173051	0.140753	0.169361	0.176012		0.176604	0.253653	0.264982	0.496139		0.351549	0.400346	0.488468	0.759796		0.196918	0.235314	0.227494	0.291594		0.444547	0.450345	0.457185	0.684982		0.34442	0.372956	0.453717	0.416028
687	0.0659007	0.056894	0.0720428	0.0661488		0.0362195	0.0486766	0.0357771	0.0538006		0.169425	0.138396	0.166399	0.172811		0.176046	0.252025	0.263736	0.488768		0.34081	0.387691	0.476872	0.74032		0.190361	0.228936	0.222057	0.285194		0.434829	0.438357	0.446955	0.672084		0.338032	0.362666	0.443742	0.407399
688	0.0682488	0.0587204	0.072811	0.0684446		0.0371464	0.0499942	0.0368711	0.0546332		0.165936	0.135508	0.163849	0.17004		0.175994	0.250732	0.262387	0.48419		0.333176	0.377225	0.465858	0.723709		0.185493	0.223074	0.217186	0.278038		0.425997	0.428964	0.437086	0.65773		0.329901	0.35387	0.43593	0.399509
689	0.0708326	0.0602672	0.0727689	0.0707939		0.0379286	0.0512925	0.0379595	0.0552414		0.162548	0.132524	0.161359	0.16739		0.17605	0.249581	0.261044	0.480518		0.326325	0.36746	0.455132	0.708065		0.181136	0.217331	0.212373	0.27075		0.417476	0.420227	0.427491	0.643323		0.321438	0.34561	0.428637	0.391936
690	0.0706566	0.0604688	0.0734652	0.0717105		0.0382718	0.0517133	0.0381744	0.0557003		0.160253	0.130365	0.15801	0.164853		0.175648	0.249327	0.260299	0.47958		0.318641	0.359699	0.446706	0.695896		0.177813	0.211292	0.205938	0.264666		0.410244	0.410832	0.420978	0.634792		0.315312	0.339715	0.420321	0.386431
691	0.0700854	0.0605489	0.0734992	0.0717474		0.0381764	0.0518331	0.0379549	0.055788		0.157651	0.128154	0.15478	0.162493		0.175079	0.249504	0.260146	0.479777		0.310454	0.351452	0.438356	0.685385		0.173257	0.20509	0.20046	0.258954		0.403204	0.402805	0.414166	0.626586		0.308698	0.333575	0.412634	0.381244
692	0.0686931	0.0603765	0.0721572	0.0699567		0.0371697	0.0513273	0.0368328	0.0551046		0.154412	0.125832	0.151798	0.160501		0.174167	0.250578	0.26122	0.482332		0.301223	0.342193	0.430164	0.678321		0.166142	0.19855	0.196974	0.254015		0.396565	0.397619	0.406732	0.619054		0.301073	0.326925	0.40625	0.376719
693	0.0669844	0.0594933	0.0706208	0.0683272		0.0355947	0.0496534	0.0358356	0.053711		0.151516	0.123601	0.148102	0.158485		0.174109	0.251864	0.261708	0.486864		0.294044	0.334472	0.423594	0.673572		0.16176	0.193829	0.192011	0.249478		0.390708	0.39239	0.399719	0.614734		0.296587	0.321131	0.401405	0.373247
694	0.0650651	0.0581372	0.0689551	0.066805		0.0336416	0.0472024	0.0349216	0.0518447		0.148849	0.121429	0.143932	0.156452		0.174619	0.253291	0.261806	0.49271		0.288229	0.327776	0.418103	0.670363		0.159195	0.190317	0.186066	0.245211		0.385371	0.387132	0.392986	0.61255		0.294191	0.315907	0.397585	0.370476
695	0.0639781	0.055784	0.0672307	0.0652299		0.0327693	0.0457019	0.0341996	0.0508217		0.145963	0.119255	0.14106	0.154798		0.174172	0.255005	0.264673	0.499666		0.279861	0.321368	0.413268	0.666346		0.15469	0.184927	0.182823	0.241603		0.37875	0.380751	0.387422	0.610381		0.288519	0.311868	0.393109	0.368695
696	0.0629403	0.0535696	0.0656391	0.063708		0.0320441	0.044455	0.0333995	0.0498609		0.143204	0.117147	0.138391	0.153109		0.173837	0.256833	0.267776	0.506573		0.271544	0.314943	0.408184	0.662153		0.150036	0.179524	0.179947	0.238057		0.372269	0.374586	0.382029	0.607999		0.28271	0.307746	0.388623	0.366811
697	0.0615867	0.0527221	0.0647506	0.0624875		0.0313243	0.0438348	0.0320796	0.048642		0.141222	0.115365	0.135862	0.150988		0.174712	0.259045	0.270195	0.512489		0.265201	0.308232	0.401407	0.657627		0.145944	0.17533	0.177076	0.234374		0.367349	0.370261	0.376691	0.604542		0.27842	0.302415	0.384527	0.363746
698	0.0615459	0.0529686	0.0647368	0.0627226		0.0313673	0.0437811	0.0316131	0.0481771		0.13888	0.113679	0.133395	0.149591		0.176335	0.262292	0.273478	0.51868		0.258551	0.301409	0.395425	0.653068		0.14255	0.170817	0.173273	0.230653		0.362279	0.364172	0.371022	0.60129		0.274317	0.297992	0.380093	0.361644
699	0.0630628	0.0545132	0.0657607	0.064685		0.0323153	0.0443995	0.0321591	0.048607		0.136112	0.112104	0.131001	0.149054		0.178845	0.266766	0.277788	0.525199		0.251534	0.294453	0.390386	0.648469		0.139985	0.165925	0.168364	0.226887		0.357031	0.355992	0.36496	0.598282		0.270435	0.294646	0.375258	0.360686
700	0.0679913	0.057058	0.0698115	0.0687318		0.0342497	0.0473252	0.0343324	0.0515177		0.134531	0.110064	0.129866	0.148796		0.183476	0.27278	0.282766	0.533669		0.244987	0.287752	0.383976	0.642283		0.136069	0.162171	0.165478	0.222749		0.350432	0.351095	0.360428	0.593595		0.265495	0.289923	0.371864	0.358088
701	0.0741832	0.0602502	0.0751142	0.0737349		0.0366847	0.0511843	0.0371809	0.0553567		0.133351	0.107945	0.129174	0.148717		0.189044	0.279486	0.288292	0.542807		0.238655	0.281042	0.377164	0.635624		0.131765	0.158692	0.16316	0.218526		0.343575	0.347152	0.356318	0.588381		0.260288	0.284774	0.368777	0.354994
702	0.0829161	0.0690651	0.0849756	0.0835377		0.0422384	0.0581547	0.0425213	0.0612126		0.132365	0.107146	0.12903	0.150191		0.198849	0.289479	0.299596	0.552431		0.233404	0.272693	0.371178	0.629822		0.128404	0.153474	0.159166	0.214961		0.339953	0.341044	0.3508	0.58358		0.256466	0.280046	0.362768	0.35264
703	0.0932432	0.0786819	0.0959096	0.0943885		0.0487524	0.0669187	0.0485343	0.0683818		0.131805	0.106475	0.130002	0.151696		0.210074	0.30185	0.311551	0.563497		0.228422	0.264994	0.366304	0.624019		0.125253	0.148281	0.155269	0.211327		0.337683	0.334901	0.346238	0.580503		0.252217	0.275191	0.35757	0.349853
704	0.10641	0.0897274	0.108754	0.107106		0.0569773	0.0788779	0.0557455	0.0778906		0.132007	0.106031	0.132965	0.153258		0.223828	0.318459	0.324663	0.577134		0.223922	0.258456	0.363411	0.618216		0.122474	0.143133	0.151544	0.207571		0.33782	0.328695	0.34338	0.580499		0.247206	0.270109	0.353817	0.346294
705	0.121327	0.103023	0.124128	0.121848		0.0661602	0.0908546	0.064298	0.0876964		0.132224	0.105277	0.135595	0.155869		0.240482	0.334456	0.341067	0.589365		0.218478	0.253269	0.358119	0.612552		0.119353	0.139805	0.148418	0.203996		0.336673	0.3256	0.338229	0.576122		0.243093	0.265856	0.350861	0.34345
706	0.137105	0.117424	0.140746	0.137584		0.0758143	0.10284	0.0735103	0.0976483		0.132449	0.10437	0.138061	0.158997		0.258562	0.350152	0.359091	0.600906		0.212571	0.248747	0.351647	0.606956		0.116064	0.137371	0.145587	0.200509		0.334894	0.324034	0.331951	0.569595		0.239421	0.262011	0.348297	0.340958
707	0.149578	0.128546	0.155246	0.151247		0.0848055	0.113925	0.0817233	0.108379		0.133254	0.104378	0.141541	0.161585		0.271384	0.365374	0.372561	0.613502		0.206842	0.241921	0.348094	0.601272		0.114838	0.134858	0.142856	0.196616		0.330895	0.321285	0.329857	0.568416		0.235052	0.257496	0.344366	0.339007
708	0.161237	0.138615	0.167763	0.163619		0.092721	0.123909	0.0889737	0.117699		0.133618	0.10426	0.143988	0.163632		0.283116	0.378952	0.384351	0.624736		0.20169	0.235476	0.344315	0.59431		0.112996	0.131955	0.139917	0.192905		0.327133	0.317222	0.327056	0.566796		0.23081	0.253039	0.339906	0.336988
709	0.171162	0.146411	0.175875	0.173143		0.0982311	0.131439	0.0940839	0.123814		0.132967	0.103831	0.144076	0.164477		0.292557	0.388836	0.392495	0.632862		0.197834	0.229964	0.339939	0.58447		0.109702	0.128176	0.136506	0.189615		0.323976	0.310235	0.322526	0.564013		0.226879	0.248734	0.334296	0.3348
710	0.175434	0.150159	0.180249	0.177055		0.100521	0.134588	0.0961805	0.126829		0.131661	0.10272	0.142846	0.163849		0.296554	0.393426	0.396788	0.636002		0.190948	0.223694	0.331497	0.575585		0.106048	0.124192	0.133236	0.186731		0.320155	0.304016	0.320468	0.560357		0.222492	0.24475	0.329553	0.331015
711	0.17643	0.151563	0.182457	0.177715		0.100946	0.135197	0.096531	0.128049		0.129975	0.101214	0.140853	0.162368		0.297395	0.39495	0.398851	0.636253		0.182307	0.216985	0.320699	0.567255		0.102186	0.120091	0.130048	0.184081		0.315949	0.298241	0.319842	0.556197		0.217842	0.240954	0.325312	0.326306
712	0.168648	0.146497	0.175083	0.17202		0.0968856	0.131451	0.0931723	0.123221		0.127523	0.0994029	0.138699	0.160779		0.290772	0.387434	0.392916	0.632849		0.175568	0.21186	0.314556	0.556614		0.0987735	0.11674	0.126975	0.179771		0.309937	0.294455	0.309546	0.548306		0.213556	0.23935	0.320935	0.321914
713	0.159573	0.139624	0.165937	0.164272		0.091825	0.125335	0.0883521	0.116946		0.124732	0.0975297	0.135325	0.15823		0.281676	0.377953	0.384724	0.627206		0.169184	0.205516	0.306605	0.544826		0.095494	0.113534	0.12386	0.175416		0.304399	0.289013	0.300685	0.54115		0.209322	0.236321	0.316501	0.316828
714	0.148245	0.129099	0.153495	0.152289		0.0848231	0.114075	0.0804476	0.107824		0.121219	0.0955385	0.129123	0.153453		0.267465	0.364677	0.371966	0.616665		0.163463	0.196195	0.29404	0.530568		0.0924861	0.110601	0.120638	0.171102		0.300119	0.279537	0.296005	0.536027		0.205177	0.229781	0.311946	0.310097
715	0.13436	0.117295	0.139202	0.138825		0.0755226	0.101564	0.0719392	0.0972163		0.117757	0.0931733	0.122963	0.147942		0.251984	0.348219	0.356013	0.603017		0.154696	0.186001	0.28331	0.513628		0.0901524	0.105999	0.117022	0.167554		0.290515	0.273487	0.290002	0.527296		0.199734	0.223433	0.306783	0.305476
716	0.119047	0.104776	0.123873	0.124534		0.0649375	0.0883525	0.0630934	0.0857793		0.114325	0.0905991	0.116827	0.142021		0.235793	0.329983	0.338273	0.587634		0.144227	0.175319	0.273606	0.49519		0.0881953	0.100464	0.113187	0.164434		0.277935	0.26935	0.283258	0.516547		0.193564	0.217192	0.30128	0.302034
717	0.103547	0.0899296	0.109187	0.107554		0.0557364	0.0760997	0.054313	0.0747477		0.11001	0.0888944	0.109705	0.136413		0.217084	0.31262	0.321705	0.571129		0.13737	0.167013	0.263427	0.477902		0.0832687	0.0968676	0.109346	0.158564		0.269343	0.267058	0.276144	0.504125		0.192689	0.212597	0.292762	0.296561
718	0.0897108	0.0769977	0.0952489	0.0917898		0.0470054	0.064212	0.045845	0.0646544		0.105889	0.0866956	0.103022	0.13086		0.200187	0.296222	0.305992	0.55544		0.130374	0.15764	0.253298	0.461114		0.0796654	0.0946002	0.106266	0.152902		0.261096	0.262398	0.268969	0.492651		0.188815	0.207124	0.285345	0.290008
719	0.0791216	0.0678535	0.0827542	0.0784585		0.0391575	0.0530129	0.0379844	0.0563798		0.102167	0.083513	0.0972207	0.125407		0.186883	0.281682	0.291917	0.541372		0.12302	0.146129	0.243277	0.445272		0.0787126	0.0948764	0.104666	0.147714		0.253425	0.253078	0.261686	0.483068		0.178969	0.199896	0.280147	0.281402
720	0.0701827	0.0603966	0.0735972	0.070524		0.0321667	0.0442128	0.0322846	0.049205		0.0988616	0.0814848	0.0920979	0.12137		0.176591	0.270076	0.280628	0.529987		0.117065	0.139752	0.232986	0.431004		0.077193	0.0914225	0.101817	0.143329		0.247925	0.244017	0.25565	0.473679		0.174008	0.197132	0.274167	0.276359
721	0.0621182	0.053769	0.0659805	0.0648723		0.0257572	0.036684	0.0276261	0.0426305		0.0957724	0.0799474	0.0873609	0.117978		0.167769	0.259941	0.270806	0.520095		0.111575	0.135586	0.222918	0.417577		0.0753967	0.0865081	0.098501	0.139399		0.243368	0.235537	0.250287	0.464279		0.17115	0.196186	0.267886	0.272891
722	0.056569	0.0486406	0.0596744	0.0579053		0.0227545	0.032813	0.0245468	0.0380217		0.0932303	0.0781696	0.0840876	0.115016		0.161485	0.252889	0.265064	0.51549		0.103628	0.130816	0.218463	0.406682		0.0731291	0.0844411	0.0965259	0.137189		0.238716	0.234765	0.247025	0.453272		0.167684	0.192985	0.262305	0.269674
723	0.0522553	0.0441098	0.0553496	0.0531928		0.0204287	0.0293936	0.0219336	0.0344908		0.0912173	0.076988	0.0814003	0.113075		0.156758	0.248174	0.261151	0.512056		0.0979467	0.124685	0.213087	0.397893		0.0705541	0.0813872	0.0943122	0.13469		0.23539	0.23246	0.242935	0.446999		0.163856	0.188372	0.259803	0.267304
724	0.0496225	0.040392	0.0537207	0.0515477		0.0190237	0.0265886	0.0199544	0.0324265		0.0899242	0.0766172	0.0795101	0.112524		0.154153	0.246637	0.259728	0.510214		0.0953472	0.116702	0.206458	0.391969		0.0675609	0.0769906	0.0917738	0.131799		0.233866	0.228069	0.237719	0.447168		0.159536	0.181838	0.261488	0.266085
725	0.0489337	0.0412112	0.0527606	0.0501073		0.0183998	0.0252873	0.01974	0.0303023		0.0890657	0.07579	0.0777924	0.111347		0.153282	0.245665	0.258828	0.51064		0.0881437	0.109505	0.199141	0.385211		0.0638748	0.0739672	0.0887547	0.127195		0.23062	0.221248	0.235342	0.441946		0.158654	0.178037	0.258453	0.263023
726	0.048819	0.042374	0.0522261	0.0488318		0.0178325	0.0244956	0.0197069	0.0285645		0.088352	0.0748098	0.0762138	0.11026		0.15286	0.245264	0.258316	0.51202		0.0810834	0.103317	0.19329	0.379228		0.0606428	0.0713752	0.0858282	0.123267		0.226974	0.21492	0.233775	0.43637		0.158527	0.175498	0.254636	0.260237
727	0.0490596	0.0395734	0.0529107	0.0480964		0.0165712	0.024294	0.0183612	0.02876		0.0877968	0.073659	0.0750902	0.110386		0.152445	0.246917	0.259026	0.515185		0.0804112	0.101003	0.195344	0.378005		0.0604526	0.0691581	0.0839413	0.124709		0.223533	0.213966	0.232583	0.435757		0.157775	0.175654	0.252903	0.26106
728	0.0494887	0.0386415	0.053057	0.0483873		0.0164538	0.0238114	0.0179264	0.028255		0.0871277	0.0728105	0.0742386	0.109864		0.152664	0.248881	0.260511	0.519073		0.0789333	0.0985353	0.192562	0.376906		0.0598636	0.0695543	0.0817675	0.1244		0.219187	0.214913	0.22899	0.43591		0.156195	0.17338	0.251537	0.260521
729	0.0500695	0.0392142	0.05277	0.0495047		0.0172575	0.0231026	0.018225	0.027186		0.086367	0.0722054	0.0736059	0.108821		0.153393	0.251095	0.262621	0.523545		0.0768068	0.0959431	0.185886	0.375906		0.0589534	0.0720546	0.0793626	0.122681		0.214113	0.21739	0.223465	0.43668		0.153947	0.169151	0.250466	0.258887
730	0.049109	0.0403733	0.0546015	0.0492364		0.0174486	0.0220571	0.0177721	0.0270845		0.0849408	0.0716433	0.0729492	0.108069		0.155741	0.253246	0.265584	0.531818		0.0700738	0.090359	0.183542	0.372675		0.0572142	0.0669442	0.0795286	0.121897		0.21531	0.214354	0.22695	0.437216		0.152111	0.169547	0.250107	0.260851
731	0.0485513	0.041444	0.0555932	0.0489035		0.01689	0.0217301	0.0177897	0.0271976		0.0835551	0.0709347	0.0717694	0.107997		0.157692	0.255731	0.268999	0.540363		0.065369	0.0868765	0.18301	0.370635		0.0553108	0.0631578	0.0792539	0.120448		0.217295	0.211479	0.228716	0.437953		0.151154	0.169362	0.252148	0.263738
732	0.0489937	0.0422642	0.0546372	0.0486155		0.0149072	0.0228843	0.0188442	0.0276186		0.082334	0.0699273	0.0695455	0.109247		0.158643	0.258896	0.273211	0.548975		0.0653046	0.087978	0.185565	0.371258		0.0531829	0.0629792	0.0777739	0.117549		0.220069	0.209622	0.225905	0.439123		0.151905	0.167432	0.258904	0.268022
733	0.0514524	0.0435986	0.0540608	0.0492874		0.0147127	0.0249578	0.0184612	0.0273535		0.0816807	0.0698533	0.0692939	0.110284		0.159759	0.263066	0.27819	0.557623		0.0647398	0.0851143	0.18252	0.371233		0.0527688	0.0604468	0.0750001	0.116418		0.220995	0.2112	0.224461	0.442367		0.150718	0.167952	0.256303	0.266238
734	0.0540927	0.0451073	0.0540855	0.0505188		0.0152991	0.0267867	0.0176911	0.0271083		0.0812144	0.0699797	0.0696588	0.111214		0.16127	0.267288	0.283605	0.566434		0.0638422	0.0820261	0.177901	0.37177		0.0528027	0.0574905	0.0725986	0.116161		0.221398	0.213118	0.223504	0.446861		0.148735	0.168921	0.251802	0.263544
735	0.0530485	0.0465135	0.0571257	0.0530905		0.0166716	0.0247936	0.0178622	0.0286516		0.0805991	0.0691615	0.0692909	0.111961		0.164964	0.269421	0.290026	0.576215		0.0619767	0.0870527	0.176503	0.37754		0.0516255	0.0574507	0.0757607	0.11735		0.222845	0.20895	0.222435	0.454523		0.146226	0.16691	0.257491	0.26957
736	0.0538032	0.0462798	0.0587629	0.0536188		0.0176935	0.0237956	0.0178098	0.0287836		0.0799474	0.0684535	0.0685031	0.11171		0.168236	0.273224	0.294215	0.584432		0.0597704	0.0859745	0.175824	0.378953		0.0486125	0.0575491	0.0770537	0.117752		0.220592	0.209404	0.223301	0.456975		0.14728	0.167646	0.259962	0.272905
737	0.0560904	0.044649	0.059205	0.0524064		0.0184167	0.0236453	0.0175669	0.0277133		0.0792649	0.0678392	0.0673576	0.110608		0.171149	0.278452	0.296504	0.591316		0.0572738	0.0796959	0.175757	0.376655		0.0440357	0.0577651	0.0767545	0.117483		0.215187	0.213795	0.225815	0.454989		0.15137	0.170722	0.259693	0.273948
738	0.0585662	0.0466062	0.0600888	0.0565729		0.018851	0.0259306	0.0184134	0.028747		0.0795754	0.0675022	0.0670497	0.113353		0.172389	0.281157	0.29985	0.596377		0.0564248	0.0760838	0.175558	0.372466		0.0453953	0.0559801	0.0739755	0.116088		0.21873	0.21363	0.226783	0.458983		0.150422	0.168621	0.264304	0.276436
739	0.0598151	0.0483567	0.061136	0.0594921		0.0181009	0.0269648	0.0191043	0.0296747		0.0792954	0.0671726	0.0664662	0.114838		0.173729	0.284973	0.302878	0.602378		0.0534314	0.0727638	0.172808	0.369093		0.0464555	0.0551734	0.0712145	0.114174		0.221641	0.214108	0.227017	0.463245		0.150698	0.168648	0.264998	0.278663
740	0.058961	0.0494517	0.0624238	0.0598337		0.0153606	0.0256645	0.019438	0.0302437		0.0779267	0.0668322	0.0653431	0.113855		0.175381	0.290889	0.305276	0.610135		0.046651	0.0697151	0.165733	0.367267		0.0465035	0.0562003	0.0686945	0.111473		0.222721	0.21607	0.226135	0.467456		0.153485	0.172732	0.258616	0.280324
741	0.060799	0.0496317	0.0649967	0.0608017		0.0174243	0.0254506	0.0195279	0.0318958		0.0775412	0.066743	0.0666413	0.114244		0.179516	0.294792	0.310708	0.616522		0.0422735	0.0658749	0.163412	0.366987		0.0465998	0.0530561	0.0693662	0.114601		0.222868	0.215972	0.225034	0.468619		0.153951	0.174946	0.258179	0.280754
742	0.0632306	0.0499959	0.0677697	0.0616025		0.0198748	0.0259214	0.0196712	0.0334138		0.0773058	0.0666674	0.0679992	0.11455		0.183455	0.297366	0.315647	0.62215		0.0385157	0.0612576	0.162805	0.366311		0.0465615	0.0507849	0.0704453	0.116942		0.223225	0.216177	0.225986	0.467609		0.153739	0.175976	0.259484	0.280936
743	0.0652777	0.0518512	0.070066	0.0612376		0.0192688	0.0278059	0.0202274	0.0334626		0.0766951	0.0664085	0.0673401	0.113303		0.184418	0.297109	0.316057	0.626358		0.0347324	0.0546284	0.163864	0.362817		0.0460043	0.0554282	0.0700244	0.111144		0.225182	0.219346	0.234371	0.461749		0.153272	0.174557	0.261463	0.281375
744	0.0658976	0.0535804	0.0736785	0.0642068		0.0192604	0.0282359	0.020393	0.0329187		0.0765627	0.0662236	0.0673971	0.114236		0.184771	0.298226	0.316041	0.629023		0.0311937	0.0532981	0.159148	0.359935		0.0451442	0.053321	0.0703647	0.110267		0.222041	0.216312	0.232214	0.464601		0.154713	0.175908	0.261786	0.281371
745	0.0660189	0.0550549	0.0772247	0.0682875		0.0196435	0.028049	0.020336	0.0322007		0.0766724	0.0660281	0.0675017	0.116046		0.184712	0.300333	0.316035	0.630778		0.0283803	0.0539314	0.151955	0.356547		0.0441532	0.0485111	0.0706773	0.112006		0.216975	0.210417	0.225544	0.471036		0.156308	0.178113	0.261298	0.281051
746	0.0686608	0.0546808	0.0732735	0.0659557		0.0207684	0.0293617	0.020122	0.0328532		0.0766761	0.0653432	0.0643483	0.115145		0.183766	0.305051	0.318338	0.631617		0.0314283	0.0463124	0.150432	0.344986		0.0434513	0.0522362	0.0667557	0.113861		0.219481	0.208649	0.229351	0.467388		0.149495	0.174288	0.261443	0.279944
747	0.0711119	0.0563476	0.0721892	0.0667713		0.0212448	0.0294661	0.0195342	0.0339195		0.0759864	0.0645519	0.0625157	0.11428		0.184622	0.306528	0.319314	0.63383		0.0293617	0.0399859	0.147033	0.339214		0.042321	0.0532394	0.0646284	0.11386		0.222091	0.207916	0.230247	0.469389		0.149156	0.170605	0.264394	0.279097
748	0.0733976	0.0597837	0.07359	0.0703155		0.0211591	0.0285232	0.0186226	0.0353444		0.0746956	0.0636684	0.0618281	0.113445		0.18704	0.305196	0.319142	0.637233		0.0228613	0.0347798	0.142006	0.338462		0.0408194	0.051883	0.0640567	0.112248		0.224791	0.208081	0.228621	0.476288		0.154428	0.167044	0.269779	0.278477
749	0.0730268	0.0606729	0.0736914	0.0703477		0.0204261	0.0288237	0.0198787	0.0339566		0.0747227	0.0647022	0.0645199	0.113242		0.185884	0.304571	0.323697	0.638021		0.0171586	0.030884	0.138967	0.325575		0.0390344	0.0504164	0.0625865	0.114473		0.231547	0.21571	0.225853	0.466511		0.150517	0.166542	0.265064	0.283683
750	0.0729321	0.0608772	0.0750088	0.0708825		0.0197952	0.0292327	0.0209001	0.0326287		0.0745692	0.0646155	0.0646839	0.112764		0.183771	0.303847	0.325425	0.636168		0.0119569	0.0270893	0.133509	0.316146		0.0369368	0.0495531	0.0609436	0.113536		0.232184	0.217856	0.225196	0.463108		0.149244	0.167646	0.262642	0.285222
751	0.0732467	0.0602546	0.0779143	0.0721351		0.0193087	0.0297551	0.0215751	0.0314356		0.0741568	0.0630506	0.0615325	0.11192		0.180502	0.302979	0.323425	0.630979		0.00738181	0.023397	0.124906	0.311406		0.0344436	0.0494667	0.0590973	0.108459		0.22488	0.212808	0.22727	0.468232		0.151549	0.170748	0.26337	0.281931
752	0.0742129	0.0637651	0.0811197	0.0718026		0.0221326	0.0297058	0.0224287	0.0346917		0.0753768	0.0627249	0.0618901	0.112246		0.183277	0.300233	0.321714	0.627786		0.002091	0.0305649	0.12271	0.311335		0.0423434	0.0511627	0.0646897	0.110265		0.224988	0.208131	0.224218	0.460815		0.150564	0.166716	0.263823	0.277137
753	0.0746994	0.0659806	0.0827721	0.0734601		0.0243559	0.0300102	0.0233911	0.0365999		0.0748193	0.0625518	0.0623529	0.111858		0.183223	0.29721	0.318462	0.623141		0.00196026	0.0310146	0.118613	0.304757		0.0451717	0.0508627	0.0671276	0.110863		0.223776	0.206709	0.222108	0.455134		0.148313	0.163439	0.262694	0.271849
754	0.0742025	0.0650565	0.0816105	0.0789687		0.0248387	0.0310582	0.0245101	0.0352103		0.0707781	0.0623964	0.0622858	0.109966		0.176919	0.294078	0.312422	0.615515		0.0036681	0.0173377	0.109838	0.285694		0.0368875	0.0466603	0.0624545	0.107915		0.218711	0.210983	0.222716	0.455094		0.144487	0.162958	0.258816	0.26599
755	0.0781453	0.0655665	0.0833753	0.0773809		0.0255948	0.0306902	0.023441	0.0351656		0.0721086	0.0625758	0.0618761	0.107429		0.172007	0.284862	0.303254	0.599653		0.00921535	0.00702824	0.096914	0.265223		0.036378	0.044366	0.0621149	0.10797		0.220319	0.204153	0.218934	0.446389		0.139176	0.162022	0.251105	0.26103
756	0.0819939	0.0661493	0.0846326	0.0758841		0.0256881	0.0309773	0.022488	0.0346275		0.0729301	0.0627648	0.0612651	0.104148		0.16695	0.274875	0.292737	0.5798		0.0147658	0.00292913	0.0834996	0.242941		0.0373765	0.0441591	0.0613045	0.105193		0.221564	0.19594	0.214646	0.433483		0.134269	0.157405	0.245723	0.255357
757	0.0835442	0.0662261	0.0833563	0.077924		0.0241372	0.033427	0.0228269	0.0323298		0.0700677	0.0628186	0.0603541	0.0994668		0.160911	0.265977	0.280602	0.55468		0.0185225	0.0136606	0.0709081	0.217172		0.0381777	0.0478323	0.057385	0.0945346		0.21885	0.189771	0.211261	0.41503		0.130981	0.144581	0.247465	0.247631
758	0.0840348	0.0690459	0.0862366	0.0822518		0.0253132	0.0340112	0.0240093	0.0331124		0.0676943	0.0610528	0.0606094	0.0970345		0.155986	0.255184	0.269352	0.525606		0.0317581	0.0251654	0.0565283	0.18754		0.0361942	0.0450591	0.0503165	0.0908692		0.215802	0.175382	0.20482	0.398136		0.125776	0.137498	0.230097	0.236371
759	0.0853367	0.0726976	0.0903967	0.0859524		0.0267344	0.034814	0.0249812	0.0337861		0.0662966	0.059078	0.0603612	0.0945409		0.151347	0.241818	0.257769	0.496206		0.0453141	0.03735	0.0424692	0.16031		0.0333038	0.0414567	0.0452932	0.0885168		0.211293	0.165251	0.198535	0.380746		0.121367	0.133053	0.210173	0.22654
760	0.0896472	0.0765532	0.0949183	0.0862228		0.0267725	0.0376165	0.0247443	0.0318459		0.0671901	0.0579022	0.0578628	0.0901883		0.146649	0.222867	0.244614	0.468895		0.0526126	0.0508054	0.0306302	0.142536		0.030037	0.0404432	0.0482137	0.0844821		0.203053	0.172912	0.194974	0.360831		0.12057	0.131481	0.197662	0.223264
761	0.0935104	0.0800301	0.0961485	0.0884266		0.0265432	0.0368785	0.0242444	0.0319075		0.0668033	0.0581729	0.0589774	0.0885115		0.137673	0.214182	0.232216	0.441079		0.0581423	0.06157	0.0163252	0.124919		0.0329741	0.0405318	0.0458724	0.0811371		0.195813	0.176293	0.189498	0.341474		0.112643	0.125585	0.191378	0.211883
762	0.0969685	0.0825491	0.0971187	0.0904856		0.0272903	0.0357158	0.0242625	0.032126		0.0659269	0.058156	0.0597561	0.0875905		0.128365	0.207185	0.220978	0.415661		0.0648733	0.0689417	0.00343004	0.105705		0.0342824	0.0398442	0.0413506	0.0798326		0.19219	0.177185	0.184806	0.326464		0.103695	0.120429	0.186872	0.19941
763	0.0996528	0.0826013	0.100414	0.0903013		0.0311665	0.0366269	0.0260547	0.0309261		0.0648101	0.0559327	0.0561508	0.0863835		0.122099	0.195517	0.212445	0.397782		0.0768057	0.068843	0.0029941	0.081636		0.0249628	0.0358339	0.0353459	0.0838929		0.198291	0.174766	0.184225	0.323742		0.0984327	0.121519	0.181763	0.191339
764	0.0995357	0.0830699	0.101341	0.0974243		0.0314226	0.0369451	0.0260577	0.0331259		0.0638475	0.0556883	0.055838	0.0861832		0.12082	0.192111	0.212206	0.392396		0.0775238	0.0771668	0.00640757	0.0773742		0.0245366	0.0373529	0.036398	0.0807233		0.198016	0.172811	0.180181	0.327121		0.0990209	0.118812	0.182433	0.186503
765	0.100009	0.0844778	0.102963	0.103653		0.0303893	0.037655	0.0259689	0.0348016		0.063911	0.055811	0.0567814	0.0858596		0.123542	0.193378	0.216447	0.394424		0.0767008	0.0869251	0.00990139	0.0772019		0.0252314	0.0388601	0.0386027	0.0767068		0.19794	0.171752	0.178874	0.32987		0.102903	0.116234	0.184007	0.184363
766	0.104786	0.088182	0.108789	0.100496		0.0290525	0.0400386	0.02729	0.0318012		0.0667641	0.0551336	0.0582395	0.0842424		0.133043	0.200285	0.225748	0.405973		0.0819526	0.0929129	0.0164386	0.0702102		0.0208199	0.0351655	0.0375075	0.0770263		0.204388	0.172819	0.18863	0.325112		0.110736	0.117572	0.182763	0.186908
767	0.111188	0.0903843	0.112907	0.104509		0.0295367	0.0387439	0.0270148	0.0307869		0.0656864	0.054123	0.0585709	0.0840939		0.137972	0.211622	0.229423	0.422373		0.0898346	0.0908114	0.0192711	0.0755564		0.0223873	0.033073	0.0380109	0.0769187		0.202819	0.171467	0.19443	0.335143		0.109418	0.114282	0.193997	0.19642
768	0.115732	0.0922444	0.116184	0.108911		0.0309357	0.037612	0.0266332	0.0308005		0.0647247	0.054028	0.0597763	0.0865459		0.142205	0.223042	0.236371	0.445046		0.0932984	0.08871	0.0185102	0.0846375		0.0264814	0.0329953	0.0409584	0.0767309		0.202506	0.17359	0.195985	0.349741		0.111144	0.115283	0.206553	0.204419
769	0.114422	0.0943716	0.118633	0.108928		0.0332607	0.0396369	0.0271789	0.0318994		0.0669917	0.0564711	0.0640085	0.0944008		0.148114	0.231359	0.255706	0.479775		0.0837517	0.0926558	0.0115359	0.0938337		0.0324231	0.0367572	0.0488205	0.0766619		0.211321	0.186207	0.189884	0.364699		0.127319	0.130472	0.213086	0.203429
770	0.116694	0.0970595	0.118239	0.112308		0.0361768	0.0405408	0.0287029	0.035613		0.068697	0.058435	0.062626	0.0984721		0.161199	0.245079	0.272913	0.511159		0.0905008	0.0891962	0.00601674	0.102124		0.0300425	0.0368716	0.0551314	0.0835906		0.220494	0.192489	0.195429	0.375079		0.128256	0.136482	0.220567	0.212894
771	0.119575	0.0993034	0.120506	0.115455		0.0369239	0.0413324	0.0299116	0.0380371		0.0705343	0.0589388	0.0609098	0.10184		0.173477	0.261423	0.287815	0.538758		0.0973812	0.0881913	0.00188503	0.113411		0.0260547	0.0365168	0.0564127	0.0892611		0.229179	0.198106	0.204472	0.392764		0.124894	0.141279	0.227851	0.222638
772	0.121955	0.10039	0.129461	0.116523		0.0330471	0.0424359	0.0300206	0.0366282		0.0729048	0.0567503	0.0612155	0.105611		0.180703	0.280426	0.299124	0.560383		0.0967176	0.0956466	0.000167332	0.131132		0.0228377	0.0369703	0.0483716	0.0890613		0.23672	0.205429	0.214937	0.42726		0.120232	0.148043	0.234286	0.227933
773	0.121902	0.101889	0.128234	0.119162		0.0365077	0.0410465	0.0286851	0.0379996		0.073311	0.0594801	0.0636615	0.107559		0.185154	0.290573	0.307756	0.584192		0.0986939	0.108709	0.00365557	0.125432		0.0188751	0.0362341	0.0482953	0.0951894		0.244178	0.214407	0.226793	0.444646		0.128875	0.145939	0.240184	0.24769
774	0.122384	0.10421	0.130417	0.124537		0.0388537	0.0412996	0.0283213	0.0424073		0.0732513	0.0616189	0.0658103	0.109945		0.187894	0.29638	0.314086	0.603861		0.100572	0.111563	0.00777654	0.118843		0.0188035	0.0371032	0.0490519	0.101837		0.251489	0.221859	0.234091	0.445845		0.133368	0.14525	0.242321	0.264429
775	0.124227	0.107661	0.140057	0.133622		0.0378291	0.0445807	0.029742	0.0506914		0.0729549	0.0617311	0.0670176	0.113408		0.188734	0.297783	0.317607	0.616852		0.101688	0.0978987	0.0109728	0.116387		0.0247036	0.0406414	0.049194	0.107783		0.258599	0.226652	0.234273	0.426908		0.128577	0.148737	0.238981	0.273302
776	0.126694	0.111316	0.13968	0.131754		0.0367151	0.0482863	0.0324274	0.0495849		0.0712987	0.061149	0.0690222	0.115115		0.19295	0.303537	0.32709	0.622339		0.104557	0.110192	0.0166312	0.118487		0.0262959	0.0384227	0.0561638	0.108717		0.261858	0.219585	0.244165	0.458107		0.129106	0.153388	0.246389	0.2631
777	0.132525	0.113205	0.14064	0.133548		0.0369055	0.0521078	0.0338191	0.0492056		0.0705131	0.0617902	0.0706289	0.117702		0.200253	0.310532	0.333923	0.627425		0.104037	0.115651	0.0133757	0.121339		0.0280794	0.0384429	0.0588851	0.108025		0.258921	0.217732	0.248401	0.482686		0.13084	0.156873	0.253381	0.263582
778	0.141391	0.113654	0.143474	0.139283		0.0382967	0.0557365	0.0337172	0.0503415		0.070605	0.0638012	0.0717875	0.121165		0.20979	0.317823	0.337787	0.632329		0.101259	0.112998	0.00234865	0.123232		0.0298775	0.040641	0.0566328	0.105872		0.250701	0.222195	0.246928	0.496759		0.133724	0.158888	0.259147	0.276015
779	0.141129	0.122948	0.143446	0.133329		0.0362384	0.0530712	0.0319855	0.0554373		0.0682947	0.0670971	0.073242	0.121492		0.202739	0.309256	0.344879	0.632129		0.128484	0.1231	0.0269748	0.0931104		0.0217788	0.0318636	0.0511708	0.101829		0.262321	0.230503	0.262056	0.49903		0.141692	0.156759	0.262045	0.281656
780	0.141024	0.126653	0.143434	0.130955		0.035418	0.0520087	0.0312951	0.0574686		0.0673737	0.068411	0.0738218	0.121623		0.199928	0.305841	0.347707	0.632049		0.139337	0.127127	0.0367916	0.0811028		0.0185503	0.0283645	0.0489935	0.100218		0.266954	0.233814	0.268087	0.499935		0.144868	0.155911	0.263201	0.283904
Spectral irradiance (µW/cm2/nm) measured equidistant to all walls, vertically at 1.2 m height. Four directions (back, right, left, and window) for all units in the control group (NH7, NH3, NH2 and NH4) and intervention group (NH1, NH5, NH6, and NH8).
